# Supplementary material for: The Role of a Glucosinolate-Derived Nitrile in Plant Immune Responses
Source: Front Plant Sci. 2020 Mar 10;11:257. doi: 10.3389/fpls.2020.00257 (PMC7076197; doi:10.3389/fpls.2020.00257)
Supplement: Supplementary file 2 [file Data_Sheet_1.XLSX]

## Sheet: Supplementary Table S1
Supplementary Table S1 | The expression levels of genes detected by microarray analysis. DEGs were identified in each plant genotype between the mock and 2.5 mM 3BN treatment with a cut-off of |log2fold change| ≥1 and adjusted p-value <0.01.
Locus ID	TAIR	log2 fold change	adj.P.Value	Col-0_mock	Col-0_3BN	log2 fold change	adj.P.Value	nia1nia2_mock	nia1nia2_3BN
At1g01010	ANAC001 (NAC domain containing protein 1)	4.007	3.1956e-05	1754	28091	2.367	0.00133	2818	15063
At1g01120	KCS1 (3-ketoacyl-CoA synthase 1); Encodes a condensing enzyme KCS1 (3-ketoacyl-CoA synthase 1) which is involved in the critical fatty acid elongation process in wax biosynthesis.	-2.441	7.663e-05	43062	7950	-2.13	0.00031	28626	6797
At1g01130	CONTAINS InterPro DOMAIN/s: CBL-interacting protein kinase (InterPro:IPR020660), Calcium/calmodulin-dependent protein kinase-like (InterPro:IPR020636); BEST Arabidopsis thaliana protein match is: unknown protein (TAIR:AT5G47170.1); Has 176 Blast hits to 176 proteins in 20 species: Archae - 0; Bacteria - 0; Metazoa - 0; Fungi - 0; Plants - 176; Viruses - 0; Other Eukaryotes - 0 (source: NCBI BLink…	-1.212	0.0069	760	302	-0.702	0.1555	450	254
At1g01140	CIPK9 (CBL-interacting protein kinase 9); Encodes a CBL-interacting protein kinase with similarity to SOS2	1.18	0.00014	28254	63862	0.414	0.05632	36219	48416
At1g01190	CYP78A8 (cytochrome P450, family 78, subfamily A, polypeptide 8); member of CYP78A	-0.973	0.05051	2505	1172	-2.313	0.00096	6367	1277
At1g01200	ATRAB-A3 (ARABIDOPSIS RAB GTPASE HOMOLOG A3)	-1.589	0.00849	1634	577	-1.334	0.02894	1328	571
At1g01250	Integrase-type DNA-binding superfamily protein; encodes a member of the DREB subfamily A-4 of ERF/AP2 transcription factor family. The protein contains one AP2 domain. There are 17 members in this subfamily including TINY.	-1.502	0.00864	1013	353	-1.248	0.0307	1610	702
At1g01340	ATCNGC10 (cyclic nucleotide gated channel 10); member of Cyclic nucleotide gated channel family	2.79	2.4864e-06	1765	12007	2.397	1.2768e-05	1457	7682
At1g01390	UDP-Glycosyltransferase superfamily protein	-1.892	0.00127	4162	1041	-1.174	0.02456	1318	567
At1g01430	TBL25 (TRICHOME BIREFRINGENCE-LIKE 25); Encodes a member of the TBL (TRICHOME BIREFRINGENCE-LIKE) gene family containing a plant-specific DUF231 (domain of unknown function) domain. TBL gene family has 46 members, two of which (TBR/AT5G06700 and TBL3/AT5G01360) have been shown to be involved in the synthesis and deposition of secondary wall cellulose, presumably by influencing the esterification …	-1.723	2.8356e-05	18727	5693	-1.355	0.00021	19523	7731
At1g01453	unknown protein	1.739	7.4697e-05	113	376	1.49	0.00034	112	324
At1g01480	ACS2 (1-amino-cyclopropane-1-carboxylate synthase 2); a member of the 1-aminocyclopropane-1-carboxylate (ACC) synthase (S-adenosyl-L-methionine methylthioadenosine-lyase, EC 4.4.1.14) gene family, isolated from a flower-specific cDNA library.	3.061	0.00013	230	2064	3.033	0.00024	172	1428
At1g01560	ATMPK11 (MAP kinase 11); member of MAP Kinase	2.175	0.00055	5720	25786	2.995	0.00015	2356	18575
At1g01610	ATGPAT4 (GLYCEROL-3-PHOSPHATE ACYLTRANSFERASE 4); Encodes a protein with glycerol-3-phosphate acyltransferase activity. Involved in cutin assembly. Is functional redundant of GPAT8.	-0.918	0.01686	9934	5107	-1.179	0.00732	8573	3868
At1g01680	ATPUB54 (PLANT U-BOX 54)	5.112	1.7439e-05	4754	141068	4.403	8.1898e-05	2665	53885
At1g01690	ATPRD3 (ARABIDOPSIS THALIANA PUTATIVE RECOMBINATION INITIATION DEFECTS 3); Encodes a novel plant-specific protein that is involved in meiotic double strand break formation.	1.771	0.0091	516	1669	0.443	0.5616	672	971
At1g01720	ANAC002 (Arabidopsis NAC domain containing protein 2); Belongs to a large family of putative transcriptional activators with NAC domain. Transcript level increases in response to wounding and abscisic acid. ATAF1 attentuates ABA signaling and sythesis. Mutants are hyposensitive to ABA.	2.623	0.0002	2044	12805	1.064	0.0377	2923	6533
At1g01770	unknown protein	1.648	0.0075	1637	5523	0.701	0.2422	2178	3824
At1g01790	ATKEA1 (K+ EFFLUX ANTIPORTER 1); K efflux antiporter KEA1	-1.481	0.00296	8606	2925	-1.063	0.02471	9679	4615
At1g01820	PEX11C (peroxin 11c); member of the peroxin11 (PEX11) gene family, integral to peroxisome membrane, controls peroxisome proliferation.	1.133	0.0043	12576	25439	0.356	0.2965	14968	19090
At1g01900	SBTI1.1 (subtilase family protein); Encodes AtSBT1.1, a subtilisin-like serine protease. Cleaves the phytosulfokine AtPSK4, a growth promoting peptide.	-1.904	0.0001	7756	2125	-0.796	0.02187	6461	3678
At1g02170	AMC1 (metacaspase 1); Metacaspase AtMCP1b. Arginine/lysine-specific cysteine protease activity. Induces apoptosis in yeast. Contains Pfam profile PF00656: ICE-like protease (caspase) p20 domain	1.219	0.00457	15493	34527	0.851	0.03869	19569	35755
At1g02220	ANAC003 (NAC domain containing protein 3)	3.92	4.3456e-05	1519	20615	3.072	0.0003	1165	9815
At1g02230	ANAC004 (NAC domain containing protein 4)	2.276	5.4837e-05	1831	8813	1.55	0.00098	1145	3335
At1g02270	Calcium-binding endonuclease/exonuclease/phosphatase family	1.409	0.0004	4950	13060	0.538	0.07671	3930	5679
At1g02335	GL22 (germin-like protein subfamily 2 member 2 precursor)	-2.035	0.00054	7521	1940	-0.752	0.10235	8708	5209
At1g02340	HFR1 (LONG HYPOCOTYL IN FAR-RED); Encodes a light-inducible, nuclear bHLH protein involved in phytochrome signaling. Mutants exhibit a long-hypocotyl phenotype only under far-red light but not under red light and are defective in other phytochrome A-related responses. Mutants also show blue light response defects. HFR1 interacts with COP1, co-localizes to the nuclear specks and is ubiquinated by …	-2.099	0.00272	2951	654	-1.117	0.07577	823	376
At1g02360	Chitinase family protein	2.741	0.00053	4749	29996	2.634	0.00117	1924	12395
At1g02390	ATGPAT2 (ARABIDOPSIS THALIANA GLYCEROL-3-PHOSPHATE ACYLTRANSFERASE 2); Encodes a member of a family of proteins with glycerol-3-phosphate acyltransferase activity.	2.294	9.5341e-06	347	1669	1.364	0.00037	314	807
At1g02400	ATGA2OX4 (Arabidopsis thaliana gibberellin 2-oxidase 4); Encodes a gibberellin 2-oxidase that acts on C19 gibberellins but not C20 gibberellins.	1.416	0.0073	1098	3039	1.167	0.02769	969	2304
At1g02450	NIMIN1 (NIM1-interacting 1); NIMIN1 modulates PR gene expression according the following model: NPR1 forms a ternary complex with NIMIN1 and TGA factors upon SAR induction that binds to a positive regulatory cis-element of the PR-1 promoter, termed LS7. This leads to PR-1 gene induction. NIMIN1 decreases transcriptional activation, possibly through its EAR motif, which results in fine-tuning of P…	1.218	0.00483	9780	22692	1.756	0.00102	4713	15199
At1g02470	Polyketide cyclase/dehydrase and lipid transport superfamily protein	3.19	0.00502	2905	24236	2.634	0.02011	4226	28818
At1g02520	PGP11 (P-glycoprotein 11)	1.268	0.00013	120	288	0.332	0.14365	120	151
At1g02580	EMB173 (EMBRYO DEFECTIVE 173); Encodes a putative transcription factor MEDEA (MEA) that negatively regulates seed development in the absence of fertilization. Mutations in this locus result in embryo lethality. MEA is a Polycomb group gene that is imprinted in the endosperm. The maternal allele is expressed and the paternal allele is silent. MEA is controlled by DEMETER (DME), a DNA glycosylase r…	3.581	0.00012	158	2163	3.483	0.00026	119	1359
At1g02630	Nucleoside transporter family protein	-3.141	0.00022	1867	196	-2.641	0.0011	1701	280
At1g02730	ATCSLD5 (cellulose synthase-like D5); Encodes a gene similar to cellulose synthase. Knock-out mutant has reduced growth, reduced xylan level and reduced xylan synthase activity in stems.	-1.31	0.0086	6056	1230	-1.032	0.0362	5970	1894
At1g02750	Drought-responsive family protein	1.48	0.00035	3370	9506	1.066	0.00391	3644	7729
At1g02920	ATGST11 (ARABIDOPSIS GLUTATHIONE S-TRANSFERASE 11); Encodes glutathione transferase belonging to the phi class of GSTs. Naming convention according to Wagner et al. (2002).	3.561	3.5963e-06	7967	93674	3.801	7.3316e-06	5659	76466
At1g02930	ATGST1 (ARABIDOPSIS GLUTATHIONE S-TRANSFERASE 1); Encodes glutathione transferase belonging to the phi class of GSTs. Naming convention according to Wagner et al. (2002).	2.601	0.0004	73755	366216	3.217	0.0002	46258	374750
At1g02940	ATGSTF5 (GLUTATHIONE S-TRANSFERASE (CLASS PHI) 5); Encodes glutathione transferase belonging to the phi class of GSTs. Naming convention according to Wagner et al. (2002).	0.862	0.00142	134	242	1.769	3.824e-05	120	411
At1g02950	ATGSTF4 (glutathione S-transferase F4); Encodes glutathione transferase belonging to the phi class of GSTs. Naming convention according to Wagner et al. (2002).	-2.668	0.0007	4114	681	-1.002	0.1013	6004	3174
At1g03020	Thioredoxin superfamily protein	-1.397	0.0045	1445	523	-1.313	0.00977	3132	1238
At1g03030	P-loop containing nucleoside triphosphate hydrolases superfamily protein	1.002	0.00012	1342	2683	0.369	0.04179	2027	2616
At1g03050	ENTH/ANTH/VHS superfamily protein	2.001	2.1537e-05	114	462	1.367	0.00038	110	287
At1g03090	MCCA; MCCA is the biotinylated subunit of the dimer MCCase, which is involved in leucine degradation. Both subunits are nuclear coded and the active enzyme is located in the mitochondrion.	2.031	0.00466	3089	12517	-0.015	0.99255	6198	6307
At1g03110	Transducin/WD40 repeat-like superfamily protein	-0.909	0.0122	4474	2292	-1.038	0.00949	3892	1903
At1g03220	Eukaryotic aspartyl protease family protein	2.722	0.0006	1741	13560	0.919	0.1389	1561	3053
At1g03290	unknown protein	1.492	5.4521e-05	14736	41048	1.236	0.00031	15839	37557
At1g03300	ATDUF1 (DOMAIN OF UNKNOWN FUNCTION 724 1); Member of the plant-specific DUF724 protein family. Arabidopsis has 10 DUF724 proteins. Loss of function mutant has a WT phenotype	-0.804	0.01477	1358	752	-1.064	0.00545	1461	703
At1g03340	unknown protein	1.964	0.0032	932	3407	1.882	0.0041	683	2549
At1g03420	Sadhu4-2 (sadhu non-coding retrotransposon 4-2); Member of Sadhu non-coding retrotransposon family	-2.13	0.00082	7367	1731	-2.192	0.0012	8375	1862
At1g03560	Pentatricopeptide repeat (PPR-like) superfamily protein	-1.007	0.0044	1678	722	-0.749	0.0255	1310	710
At1g03600	PSB27 (photosystem II family protein)	-1.609	0.00018	82302	27870	-0.964	0.0059	96149	49205
At1g03610	Protein of unknown function (DUF789)	-1.03	0.0032	12176	6055	-0.647	0.0545	11279	7390
At1g03660	Ankyrin-repeat containing protein	3.853	7.47e-06	660	9438	2.558	0.00016	529	3221
At1g03770	ATRING1B (ARABIDOPSIS THALIANA RING 1B); Encodes a nuclear localized protein with similarity to animal polycomb repressive core complex1 (PRC1) core component RING.Appears to function redundantly with ATRING1a, a close paralog. Both interact physically with CLF and LHP1 and appear to function together to repress class I KNOX gene expression.	2.199	0.00844	876	4388	1.21	0.13221	983	2650
At1g03800	ATERF10 (ARABIDOPSIS THALIANA RF DOMAIN PROTEIN 10); encodes a member of the ERF (ethylene response factor) subfamily B-1 of ERF/AP2 transcription factor family (ATERF-10). The protein contains one AP2 domain. There are 15 members in this subfamily including ATERF-3, ATERF-4, ATERF-7, and leafy petiole.	1.473	0.00011	147	412	0.708	0.01228	182	297
At1g03820	unknown protein	-2.277	0.00149	1984	404	-0.764	0.21488	4048	2404
At1g03850	Glutaredoxin family protein	2.862	7.2433e-05	3634	25300	2.899	0.0003	1329	15409
At1g03870	FLA9 (FASCICLIN-like arabinoogalactan 9); fasciclin-like arabinogalactan-protein 9 (Fla9)	-1.38	0.0065	64840	27537	-1.63	0.0028	78283	27012
At1g03930	ADK1 (dual specificity kinase 1); Phosphorylates serine, threonine, and tyrosine	-1.749	0.0067	8853	2404	-1.248	0.04706	6034	2578
At1g03950	VPS2.3 (vacuolar protein sorting-associated protein 2.3)	1.613	9.3516e-05	3172	9467	0.804	0.00881	5244	9135
At1g04040	HAD superfamily, subfamily IIIB acid phosphatase	-2.185	6.1009e-05	14779	3260	-2.117	0.00014	10622	2438
At1g04240	IAA3 (indole-3-acetic acid inducible 3); SHY2/IAA3 regulates multiple auxin responses in roots. It is induced rapidly by IAA, and has been shown to be phosphorylated by oat phytochrome A in vitro.	-3.778	8.2838e-06	15419	1104	-2.639	0.00013	9782	1586
At1g04250	AXR3 (AUXIN RESISTANT 3); Transcription regulator acting as repressor of auxin-inducible gene expression. Auxin-inducible AUX/IAA gene. Short-lived nuclear protein with four conserved domains. Domain III has homology to beta alpha alpha dimerization and DNA binding domains. Involved in auxin signaling. Auxin induces the degradation of the protein in a dosage-dependent manner in a process mediated…	-2.543	7.0273e-07	11974	2062	-1.31	4.7632e-05	17488	7145
At1g04420	NAD(P)-linked oxidoreductase superfamily protein	-1.262	0.00075	28764	11937	-0.718	0.02435	26825	16316
At1g04430	S-adenosyl-L-methionine-dependent methyltransferases superfamily protein	-1.517	0.001	14506	4757	-0.921	0.0254	9546	4723
At1g04490	Protein of unknown function (DUF3527)	5.457	5.1435e-07	530	22445	4.254	5.0696e-06	569	10838
At1g04520	PDLP2 (plasmodesmata-located protein 2)	-1.885	0.00106	6263	1657	-2.096	0.00098	6355	1478
At1g04550	BDL (BODENLOS); IAA12/BDL plays a role in auxin-mediated processes of apical-basal patterning in the embryo. bdl mutants lack a primary root meristem	-1.08	3.7834e-05	9638	4541	-1.184	4.3566e-05	11569	5090
At1g04570	Major facilitator superfamily protein	1.53	3.6447e-05	242	699	0.761	0.00387	242	411
At1g04580	AAO4 (aldehyde oxidase 4); Encodes aldehyde oxidase AAO4 preferentially expressed in developing seeds.	2.559	3.0461e-05	114	693	1.136	0.00614	102	231
At1g04620	coenzyme F420 hydrogenase family / dehydrogenase, beta subunit family	1.079	0.0094	2746	5928	1.036	0.01729	3398	7151
At1g04640	LIP2 (lipoyltransferase 2); Lipoyltransferase, located in mitochondria but not found in chloroplasts	-1.517	0.0096	23652	8991	-0.848	0.13597	21453	12249
At1g04645	Plant self-incompatibility protein S1 family	1.527	0.01403	119	376	1.78	0.00984	119	445
At1g04800	glycine-rich protein	-2.335	0.00142	2680	546	-1.637	0.01527	2877	941
At1g04810	26S proteasome regulatory complex, non-ATPase subcomplex, Rpn2/Psmd1 subunit	2.505	0.00095	2279	11513	1.226	0.05334	3479	8146
At1g04970	lipid-binding serum glycoprotein family protein	1.564	0.00034	6339	18353	0.882	0.01355	9147	16920
At1g04980	ATPDI10 (ARABIDOPSIS THALIANA PROTEIN DISULFIDE ISOMERASE 10); Encodes a protein disulfide isomerase-like (PDIL) protein, a member of a multigene family within the thioredoxin (TRX) superfamily. Transcript levels for this gene are up-regulated in response to three different chemical inducers of ER stress (dithiothreitol, beta-mercaptoethanol, and tunicamycin). AtIRE1-2 does not appear to be requi…	1.847	0.0002	2918	11481	1.421	0.002	6129	18240
At1g04990	Zinc finger C-x8-C-x5-C-x3-H type family protein	2.262	0.0001	300	1709	1.669	0.0016	475	1754
At1g05000	Phosphotyrosine protein phosphatases superfamily protein	3.347	6.701e-06	541	5560	2.171	0.00016	1581	7143
At1g05010	ACO4 (ethylene forming enzyme); Encodes 1-aminocyclopropane-1-carboxylate oxidase	1.517	0.0059	59303	118811	0.952	0.0856	71982	128084
At1g05100	MAPKKK18 (mitogen-activated protein kinase kinase kinase 18); member of MEKK subfamily	2.083	0.00047	190	851	1.141	0.02017	250	560
At1g05135	expressed protein, isoform contains a non-consensus TG acceptor site at intron.; pseudogene of unknown protein	-1.76	6.533e-06	80599	23792	-1.643	2.0832e-05	71633	22966
At1g05140	Peptidase M50 family protein	-1.012	0.0071	29476	13532	-0.575	0.1143	22912	14834
At1g05310	Pectin lyase-like superfamily protein	-1.867	0.0012	1848	449	-1.075	0.031	2235	1042
At1g05340	unknown protein	4.155	1.5769e-06	355	6071	3.237	1.3636e-05	501	4741
At1g05470	CVP2 (COTYLEDON VASCULAR PATTERN 2); Encodes an inositol polyphosphate 5' phosphatase (5PTase) that is required for the proper recruitment of cells into developing vascular tissue in leaves and cotyledons. It is most similar to Type I 5PTases that are known to cleave a phosphate from IP3 or IP4. cvp2 mutants have elevated levels of IP3 and are hypersensitive to ABA in seed germination assays.	-1.238	0.0078	1438	589	-1.045	0.02636	1714	834
At1g05530	UGT2 (UDP-GLUCOSYL TRANSFERASE 2); Encodes a protein with glucosyltransferase activity with high sequence homology to UGT1 (AT1G05560). It belongs to an UGT subfamily that binds UDP-glucose but not UDP-glucuronate, UDP-galactose, or UDP-rhamnose as the glycosyl donor. UGT2 was shown to be able to use abscisic acid as glycosylation substrate in the presence of UDP-glucose.	1.442	0.0045	108	314	0.754	0.1083	129	226
At1g05560	UGT1 (UDP-GLUCOSE TRANSFERASE 1); A UDP-glucose transferase localized in the phragmoplast. It has been co-purified with the callose synthase complex and may transfer UDP-glucose from sucrose synthase to the callose synthase and thus help form a substrate channel for the synthesis of callose at the forming cell plate. Induced by salicylic acid. Independent of NPR1 for their induction by salicylic …	3.241	0.0044	3700	44688	2.572	0.0215	3774	30717
At1g05680	UGT74E2 (Uridine diphosphate glycosyltransferase 74E2); Encodes a UDP-glucosyltransferase, UGT74E2, that acts on IBA (indole-3-butyric acid) and affects auxin homeostasis. The transcript and protein levels of this enzyme are strongly induced by H2O2 and may allow integration of ROS (reactive oxygen species) and auxin signaling. This enzyme can also transfer glycosyl groups to several compounds re…	4.854	0.00063	2941	99322	5.324	0.00064	983	54767
At1g05760	RTM1 (restricted tev movement 1); Specifically restrict the long-distance movement of tobacco etch potyvirus (TEV) without involving either hypersensitive cell death or systemic acquired resistance	-1.621	0.00023	2889	943	-0.468	0.13992	5100	3744
At1g05770	Mannose-binding lectin superfamily protein	-1.158	0.00146	1045	476	-0.109	0.80378	1049	982
At1g05820	ATSPPL5 (ARABIDOPSIS THALIANA SIGNAL PEPTIDE PEPTIDASE-LIKE 5)	1.446	0.0077	378	968	0.348	0.56585	486	632
At1g05850	CTL1 (CHITINASE-LIKE PROTEIN 1); Encodes an endo chitinase-like protein AtCTL1. Essential for tolerance to heat, salt and drought stresses. Also involved in root hair development, cell expansion and response to cytokinin. Allelic to erh2. 11 alleles described in Hauser (1995). Mutant is defective in acquired thermotolerance, appears semidwarf throughout its life cycle and has extra lateral branch…	-1.247	0.0019	108516	49120	-0.802	0.019	122077	74314
At1g05880	ARI12 (ARIADNE 12)	4.542	2.238e-06	142	3893	2.666	0.0002	117	877
At1g06020	pfkB-like carbohydrate kinase family protein	2.136	0.00239	120	570	1.124	0.07302	135	321
At1g06030	pfkB-like carbohydrate kinase family protein	2.112	0.00642	113	553	1.418	0.05761	122	376
At1g06040	STO (SALT TOLERANCE); Encodes salt tolerance protein (STO) which confers salt tolerance to yeast cells. Fully complements calcineurin deficient yeast but does not encode a phosphoprotein phosphatase. Sequence has similarities to CONSTANS. STO co-localizes with COP1 and plays a role in light signaling.	-1.093	0.0023	81795	39565	-0.74	0.0282	86238	51814
At1g06370	pseudogene, similar to putative glycolipid alpha-mannosyltransferase, blastp match of 41% identity and 9.6e-10 P-value to GP|13161358|dbj|BAB32949.1||AP002908 putative glycolipid alpha-mannosyltransferase {Oryza sativa (japonica cultivar-group)}	-1.085	0.0045	912	423	-1.025	0.0052	996	488
At1g06830	Glutaredoxin family protein	-2.675	1.8533e-05	10251	1577	-1.455	0.00124	8116	2981
At1g06840	Leucine-rich repeat protein kinase family protein	1.386	0.0042	1078	3058	0.443	0.3329	1176	1636
At1g06870	Peptidase S24/S26A/S26B/S26C family protein	1.195	0.00167	2123	4946	0.976	0.00831	2225	4432
At1g07000	ATEXO70B2 (exocyst subunit exo70 family protein B2); A member of EXO70 gene family, putative exocyst subunits, conserved in land plants. Arabidopsis thaliana contains 23 putative EXO70 genes, which can be classified into eight clusters on the phylogenetic tree.	1.42	0.0013	6021	14394	1.583	0.0018	4775	14589
At1g07030	Mitochondrial substrate carrier family protein	1.19	2.9733e-05	4310	9820	0.929	0.00023	4102	7799
At1g07040	unknown protein	1.977	0.00102	5767	21054	1.165	0.02619	5100	11424
At1g07110	F2KP (fructose-2,6-bisphosphatase); Encodes the bifunctional enzyme fructose-6-phosphate 2-kinase/fructose-2,6-bisphosphatase.	-0.656	0.0171	17467	10379	-1.026	0.0024	19608	9912
At1g07160	Protein phosphatase 2C family protein	2.5	0.00023	203	1075	1.282	0.01594	130	321
At1g07180	ATNDI1 (ARABIDOPSIS THALIANA INTERNAL NON-PHOSPHORYLATING NAD ( P ) H DEHYDROGENASE); Internal NAD(P)H dehydrogenase in mitochondria. The predicted protein sequence has high homology with other designated NAD(P)H DHs from microorganisms; the capacity for matrix NAD(P)H oxidation via the rotenone-insensitive pathway is significantly reduced in the Atndi1 mutant plant line; the in vitro translation…	-1.503	0.00097	45567	16693	-1.225	0.00514	46309	19892
At1g07320	RPL4 (ribosomal protein L4); encodes a plastid ribosomal protein L4	-1.055	0.0031	96564	45473	-0.615	0.05	102337	67118
At1g07380	Neutral/alkaline non-lysosomal ceramidase	1.493	0.0041	3339	9898	0.745	0.119	5541	9562
At1g07440	NAD(P)-binding Rossmann-fold superfamily protein	-1.232	0.0028	9432	4105	-0.654	0.0962	7777	4757
At1g07450	NAD(P)-binding Rossmann-fold superfamily protein	-1.265	0.00412	431	178	-0.081	0.90373	515	490
At1g07485	unknown protein	-1.436	0.00012	458	169	-0.814	0.00541	513	296
At1g07500	unknown protein	2.2	1.483e-05	355	1684	1.604	0.0002	480	1523
At1g07510	ftsh10 (FTSH protease 10); encodes an FtsH protease that is localized to the mitochondrion	1.133	0.00419	4430	9394	0.385	0.30526	5669	7441
At1g07520	GRAS family transcription factor	0.669	0.0079	3073	4814	1.177	0.0007	1948	4365
At1g07720	KCS3 (3-ketoacyl-CoA synthase 3); Encodes KCS3, a member of the 3-ketoacyl-CoA synthase family involved in the biosynthesis of VLCFA (very long chain fatty acids).	-1.713	0.00056	10324	3097	-1.181	0.00759	9853	4433
At1g07750	RmlC-like cupins superfamily protein	1.102	0.00902	5681	12929	0.277	0.5596	9921	12090
At1g07870	Protein kinase superfamily protein	1.648	0.0004	941	3522	0.823	0.0284	1365	2656
At1g07900	LBD1 (LOB domain-containing protein 1)	2.068	0.00374	417	1983	2.766	0.0012	521	3804
At1g08010	GATA11 (GATA transcription factor 11); Encodes a member of the GATA factor family of zinc finger transcription factors.	-1.013	0.0011	475	232	-0.463	0.1115	434	300
At1g08050	Zinc finger (C3HC4-type RING finger) family protein	3.405	1.362e-06	1836	19193	3.229	5.9238e-06	1516	14238
At1g08105	hAT-like transposase family (hobo/Ac/Tam3), has a 1.0e-298 P-value blast match to GB:AAD24567 transposase Tag2 (hAT-element) (Arabidopsis thaliana)	2.004	0.00119	834	3031	0.62	0.23575	1137	1752
At1g08160	Late embryogenesis abundant (LEA) hydroxyproline-rich glycoprotein family	-1.273	0.00347	9350	3910	-0.401	0.32983	14072	10677
At1g08290	WIP3 (WIP domain protein 3)	1.072	0.0018	202	415	0.364	0.2254	462	595
At1g08390	unknown protein	-1.699	0.00021	4036	1255	-1.039	0.00598	3282	1624
At1g08450	AtCRT3 (A. thaliana calreticulin 3); Encodes one of three Arabidopsis calreticulins. In CRT-deficient mouse fibroblasts, this protein restores ER Ca2+ levels. Non-receptor component required for EFR-mediated immunity. Mutants show de-repressed anthocyanin accumulation in the presence of elf18, and EFR accumulation and signalling.	1.529	0.0002	79084	209131	1.277	0.0007	104856	233132
At1g08800	Protein of unknown function, DUF593	1.334	0.0002	2461	6111	0.785	0.00708	2695	4621
At1g08810	AtMYB60 (myb domain protein 60); putative transcription factor of the R2R3-MYB gene family. Transcript increases under conditions that promote stomatal opening (white and blue light, abi1-1 mutation) and decreases under conditions that trigger stomatal closure (ABA, desiccation, darkness), with the exception of elevated CO2. Expressed exclusively in guard cells of all tissues. It is required for …	-1.917	0.0003	3856	967	-1.028	0.0122	3905	1927
At1g08830	CSD1 (copper/zinc superoxide dismutase 1); Encodes a cytosolic copper/zinc superoxide dismutase CSD1 that can detoxify superoxide radicals. Its expression is affected by miR398-directed mRNA cleavage. Regulated by biotic and abiotic stress.	1.174	0.0008	157124	322004	0.616	0.0385	159003	240824
At1g08860	BON3 (BONZAI 3); Encodes a copine-like protein, which is a member of a newly identified class of calcium-dependent, phospholipid binding proteins that are present in a wide range of organisms. Overexpression of this gene suppresses bon1-1 phenotypes. Double mutant analyses with bon1-1 suggest that BON1 and BON3 have overlapping functions in maintaining cellular homeostasis and inhibiting cell dea…	4.912	1.1306e-06	206	6046	2.564	8.0461e-05	154	925
At1g08940	Phosphoglycerate mutase family protein	1.384	0.0036	2426	5520	1.118	0.0112	2775	5812
At1g09080	BIP3 (Heat shock protein 70 (Hsp 70) family protein)	1.637	0.0027	1583	4865	2.768	0.0002	2496	17121
At1g09100	RPT5B (26S proteasome AAA-ATPase subunit RPT5B); Encodes RPT5b (Regulatory Particle 5b), one of the six AAA-ATPases of the proteasome regulatory particle. Essential for gametophyte development. In Arabidopsis, the RPT5 subunit is encoded by two highly homologous genes, RPT5a and RPT5b. RPT5a and RPT5b show accession-dependent functional redundancy. In Wassilewskija (Ws) accession: mutant alleles …	2.899	6.863e-05	3320	22890	1.665	0.00314	5002	15740
At1g09160	Protein phosphatase 2C family protein	-1.342	0.00014	3445	1345	-1.08	0.00089	2454	1166
At1g09180	ATSAR1 (SECRETION-ASSOCIATED RAS 1); A member of ARF-like GTPase family. A thaliana has 21 members, in two subfamilies, ARF and ARF-like (ARL) GTPases.	1.051	0.00086	510	1062	0.993	0.00202	912	1816
At1g09210	CRT1b (calreticulin 1b); Encodes one of three Arabidopsis calreticulins.	1.315	0.00329	48828	117912	1.016	0.01919	77644	157970
At1g09340	CRB (chloroplast RNA binding); Encodes CHLOROPLAST RNA BINDING (CRB), a putative RNA-binding protein. CRB is important for the proper functioning of the chloroplast. Mutations in CRB also affects the circadian system, altering the expression of both oscillator and output genes.	-1.623	0.0031	72871	29149	-0.88	0.0586	90664	55799
At1g09400	FMN-linked oxidoreductases superfamily protein	1.414	0.00039	156	412	0.516	0.08917	173	245
At1g09420	G6PD4 (glucose-6-phosphate dehydrogenase 4); Encodes a protein similar to glucose-6-phosphate dehydrogenase but, based on amino acid differences in the active site and lack of activity, does not encode a functional G6PDH. The amino acid sequence for the consensus sequence of the G6PDH active site (DHYLGKE) differs in three places in this protein. gc exon splice site at 20574 is based on protein a…	2.642	1.3501e-05	1082	6732	1.587	0.00051	1440	4367
At1g09440	Protein kinase superfamily protein	-1.364	1.3055e-05	3517	1359	-0.688	0.00137	3011	1871
At1g09480	NAD(P)-binding Rossmann-fold superfamily protein; similar to Eucalyptus gunnii alcohol dehydrogenase of unknown physiological function (GI:1143445), Vigna unguiculata (gi:1854445), NOT a cinnamyl-alcohol dehydrogenase	2.684	7.4409e-05	680	4056	2.396	0.00026	394	2067
At1g09490	NAD(P)-binding Rossmann-fold superfamily protein; similar to Eucalyptus gunnii alcohol dehydrogenase of unknown physiological function (GI:1143445), Vigna unguiculata (gi:1854445), NOT a cinnamyl-alcohol dehydrogenase; Location of EST gb:H37170, gb:H77227 and gb:AA605565	1.668	0.00537	7139	22140	1.194	0.03957	7863	18766
At1g09500	NAD(P)-binding Rossmann-fold superfamily protein; similar to Eucalyptus gunnii alcohol dehydrogenase of unknown physiological function (GI:1143445), Vigna unguiculata (gi:1854445), NOT a cinnamyl-alcohol dehydrogenase	5.415	8.8702e-07	205	9080	3.611	1.5727e-05	264	3242
At1g09560	GLP5 (germin-like protein 5); germin-like protein (GLP5)	2.857	1.5878e-06	6181	46397	2.539	8.5171e-06	6430	37046
At1g09575	Protein of unknown function (DUF607)	-1.493	0.00044	2011	715	-1.107	0.00417	1615	745
At1g09610	Protein of unknown function (DUF579)	-1.695	0.00023	528	165	-0.939	0.0109	544	283
At1g09680	Pentatricopeptide repeat (PPR) superfamily protein	1.336	0.00355	1580	3835	1.604	0.0021	1098	3365
At1g09740	Adenine nucleotide alpha hydrolases-like superfamily protein	2.923	1.0391e-05	3793	28589	1.776	0.00036	6857	23789
At1g09850	XBCP3 (xylem bark cysteine peptidase 3); Arabidopsis thaliana papain-like cysteine peptidase	1.244	0.005	5242	12888	0.836	0.0473	5965	11103
At1g09880	Rhamnogalacturonate lyase family protein	-0.687	0.00877	283	175	0.047	0.91173	554	572
At1g09890	Rhamnogalacturonate lyase family protein	-1.254	0.00049	435	179	-0.413	0.13827	387	290
At1g09932	Phosphoglycerate mutase family protein	2.282	0.0045	3703	15421	1.67	0.0313	2677	8363
At1g09970	RLK7 (receptor-like kinase 7); RLK7 belongs to a leucine-rich repeat class of receptor-likekinase (LRR-RLKs). It is involved in the control of germination speed and the tolerance to oxidant stress.	1.41	0.00016	51993	138338	1.274	0.00052	49406	119479
At1g10000	Ribonuclease H-like superfamily protein	-1.964	0.0076	1229	242	-0.825	0.2331	434	246
At1g10040	alpha/beta-Hydrolases superfamily protein	2.499	1.1395e-05	670	3867	1.724	0.00019	453	1500
At1g10050	glycosyl hydrolase family 10 protein / carbohydrate-binding domain-containing protein; Encodes a putative glycosyl hydrolase family 10 protein (xylanase).	1.401	0.00144	1285	3276	0.946	0.01842	1177	2278
At1g10070	ATBCAT-2 (branched-chain amino acid transaminase 2); Encodes a chloroplast branched-chain amino acid aminotransferase. Complements the yeast leu/iso-leu/val auxotrophy mutant.	1.989	0.0003	1610	13580	1.541	0.0051	1886	9943
At1g10110	F-box family protein	1.08	0.00135	326	676	0.966	0.00419	268	523
At1g10140	Uncharacterised conserved protein UCP031279	2.971	1.0829e-05	5040	39705	2.144	0.00014	5001	22231
At1g10170	ATNFXL1 (NF-X-like 1); Encodes AtNFXL1, a homologue of the putative human transcription repressor NF-X1. Functions as a negative regulator of the trichothecene phytotoxin-induced defense response.	1.629	0.00357	1241	3672	0.675	0.18619	1530	2499
At1g10220	BEST Arabidopsis thaliana protein match is: ZCF37 (TAIR:AT1G59590.1)	2.156	7.7832e-05	176	838	1.821	0.0045	130	703
At1g10340	Ankyrin repeat family protein	1.847	0.00101	6842	23733	2.37	0.0004	3369	17519
At1g10360	ATGSTU18 (glutathione S-transferase TAU 18); Encodes glutathione transferase belonging to the tau class of GSTs. Naming convention according to Wagner et al. (2002).	-2.618	0.001	23176	4341	-1.844	0.0113	24716	7055
At1g10410	Protein of unknown function (DUF1336)	1.75	0.0034	4891	16378	1.869	0.0045	3534	14252
At1g10417	unknown protein; Encodes protein with unknown function whose expression is repressed by inoculation with Agrobacterium tumerifaciens.	1.448	0.00062	466	1276	1.203	0.00306	445	1031
At1g10460	GLP7 (germin-like protein 7); germin-like protein (GLP7)	-1.523	0.00026	622	215	-1.62	0.00032	808	265
At1g10540	NAT8 (nucleobase-ascorbate transporter 8)	2.014	0.0003	185	965	1.102	0.017	233	648
At1g10585	basic helix-loop-helix (bHLH) DNA-binding superfamily protein	4.2	0.0002	1054	17379	3.408	0.0008	916	9793
At1g10650	SBP (S-ribonuclease binding protein) family protein	-1.176	0.00414	12808	5325	-0.935	0.02032	14104	7378
At1g10657	Plant protein 1589 of unknown function	-1.242	0.00269	2246	949	-0.045	0.94665	1118	1040
At1g10682	other RNA	-1.418	0.00101	45747	16382	-1.108	0.00659	48321	22404
At1g10700	PRS3 (phosphoribosyl pyrophosphate (PRPP) synthase 3); Encodes a P-independent phosphoribosyl pyrophosphate (PRPP) synthase.	1.505	0.00347	3882	10851	0.64	0.17193	5329	8293
At1g10750	Protein of Unknown Function (DUF239)	-1.724	0.00021	1361	426	-1.22	0.00274	1269	549
At1g11040	HSP40/DnaJ peptide-binding protein	2.114	0.00034	104	470	0.573	0.19739	100	154
At1g11100	SNF2 domain-containing protein / helicase domain-containing protein / zinc finger protein-related	3.243	3.4788e-05	321	3144	2.652	0.0002	241	1585
At1g11190	BFN1 (bifunctional nuclease i); Encodes a bifunctional nuclease that acts on both RNA and DNA involved in nucleic acid degradation to facilitate nucleotide and phosphate recovery during senescence. It has mismatch-specific endonuclease activity with wide recognition of single base mismatches as well as the ability to cleave indel types of mismatches (heteroduplexes with loops).	-1.177	0.0036	1380	608	-0.78	0.0418	1529	894
At1g11200	Protein of unknown function (DUF300)	1.1	0.00062	4739	10094	0.964	0.0023	5191	10229
At1g11280	S-locus lectin protein kinase family protein	-1.323	0.0013	3708	1508	-1.3	0.00242	3905	1583
At1g11310	ATMLO2 (MILDEW RESISTANCE LOCUS O 2); A member of a large family of seven-transmembrane domain proteins specific to plants, homologs of the barley mildew resistance locus o (MLO) protein. The Arabidopsis genome contains 15 genes encoding MLO proteins, with localization in plasma membrane. Phylogenetic analysis revealed four clades of closely-related AtMLO genes. ATMLO2 belongs to the clade IV, wi…	1.447	0.0003	28600	77554	1.441	0.00054	31394	85705
At1g11380	PLAC8 family protein	-1.218	0.00082	4043	1748	-0.864	0.00903	3424	1875
At1g11410	S-locus lectin protein kinase family protein	-1.244	0.00068	5844	2426	-1.184	0.00156	5867	2564
At1g11500	Protein of unknown function (DUF1218)	-1.233	0.00881	531	232	-0.479	0.30719	714	528
At1g11545	XTH8 (xyloglucan endotransglucosylase/hydrolase 8)	-1.995	0.00122	12032	2884	-2.025	0.0019	11539	3021
At1g11580	PMEPCRA (methylesterase PCR A)	-1.12	0.0069	6812	3074	-1.037	0.0167	11281	5392
At1g11610	CYP71A18 (cytochrome P450, family 71, subfamily A, polypeptide 18); putative cytochrome P450	2.538	7.1254e-05	260	1490	3.8	1.3879e-05	153	2062
At1g11740	ankyrin repeat family protein	-1.867	0.00459	4461	1083	-0.838	0.17025	2364	1320
At1g11803	pseudogene, auxin responsive protein, blastp match of 74% identity and 1.2e-15 P-value to GP|3043536|dbj|BAA25434.1||AB000708 SAUR {Raphanus sativus}	-4.62	4.8286e-05	7998	304	-3.499	0.00046	5860	494
At1g11820	O-Glycosyl hydrolases family 17 protein	-1.002	0.0784	13321	5703	-1.465	0.0098	14068	5206
At1g11850	unknown protein	-2.642	0.0034	76504	14954	-0.962	0.2478	45428	23256
At1g11860	Glycine cleavage T-protein family	-1.85	0.0007	40699	11903	-0.908	0.0369	40157	21501
At1g12090	ELP (extensin-like protein); extensin-like protein (ELP)	-1.732	0.0046	70962	21197	-1.428	0.0182	83764	32088
At1g12140	FMO GS-OX5 (flavin-monooxygenase glucosinolate S-oxygenase 5); belongs to the flavin-monooxygenase (FMO) family, encodes a glucosinolate S-oxygenase that catalyzes the conversion of methylthioalkyl glucosinolates to methylsulfinylalkyl glucosinolates	1.173	0.0028	7439	16437	0.387	0.2594	10399	13188
At1g12200	Flavin-binding monooxygenase family protein	1.588	0.00402	1659	4834	-0.213	0.75644	8451	7207
At1g12210	RFL1 (RPS5-like 1); RFL1 has high sequence similarity to the adjacent disease resistance (R) gene RPS5.	1.78	0.00107	658	2066	2.056	0.00079	483	2005
At1g12244	Polynucleotidyl transferase, ribonuclease H-like superfamily protein	-1.119	0.00011	3277	1504	-0.742	0.00221	3240	1945
At1g12320	Protein of unknown function (DUF1442)	1.08	0.00283	12138	25310	0.859	0.01483	5180	9382
At1g12450	SNARE associated Golgi protein family	-1.22	0.0013	1415	590	-0.796	0.0091	1131	651
At1g12460	Leucine-rich repeat protein kinase family protein	-1.344	0.0008	3022	1109	-1.143	0.0025	2291	1032
At1g12500	Nucleotide-sugar transporter family protein	-1.465	0.0003	13777	3877	-1.35	0.0004	11708	4197
At1g12570	Glucose-methanol-choline (GMC) oxidoreductase family protein	-1.346	0.00463	2795	1051	-0.805	0.07043	1406	808
At1g12670	Encodes a Plant thionin family protein [pseudogene]; Encodes a Plant thionin family protein [pseudogene]	3.109	0.00283	167	1632	2.896	0.00669	331	2793
At1g12810	proline-rich family protein	1.595	0.0027	12589	35152	0.627	0.1637	14349	23445
At1g12900	GAPA-2 (glyceraldehyde 3-phosphate dehydrogenase A subunit 2)	-1.75	7.4689e-05	138136	53387	-0.947	0.0052	134619	82912
At1g12940	ATNRT2.5 (nitrate transporter2.5); member of High affinity nitrate transporter family	2.872	0.00025	508	3462	2.962	0.00036	193	1574
At1g13060	PBE1 (20S proteasome beta subunit E1); Encodes 20S proteasome beta subunit PBE1 (PBE1).	1.06	0.00056	1826	3756	1.175	0.00053	1636	3716
At1g13090	CYP71B28 (cytochrome P450, family 71, subfamily B, polypeptide 28); putative cytochrome P450	1.123	0.00246	15790	34697	0.598	0.07124	19280	29441
At1g13100	CYP71B29 (cytochrome P450, family 71, subfamily B, polypeptide 29); putative cytochrome P450	1.467	5.7903e-05	4325	11837	1.54	8.3292e-05	3673	10628
At1g13110	CYP71B7 (cytochrome P450, family 71 subfamily B, polypeptide 7); member of CYP71B	1.194	0.00386	18730	41452	0.232	0.60854	15415	18175
At1g13180	ARP3 (ACTIN-RELATED PROTEIN 3); Mutant has defect in trichome cell expansion and actin organization resulting in a distorted trichome phenotype.	1.356	0.00133	3187	7836	0.921	0.01676	2846	5390
At1g13210	ACA.l (autoinhibited Ca2+/ATPase II)	1.232	0.00567	9263	20734	1.646	0.00187	6010	18251
At1g13245	DVL4 (DEVIL 4)	-1.084	0.00167	66692	31800	-0.818	0.01232	49727	28055
At1g13250	GATL3 (galacturonosyltransferase-like 3); Encodes a protein with putative galacturonosyltransferase activity.	-1.901	0.0005	10609	2943	-1.528	0.003	9299	3202
At1g13270	MAP1B (METHIONINE AMINOPEPTIDASE 1B); Encodes a methionine aminopeptidase formerly called MAP1B, renamed to MAP1C.	2.019	0.00094	9956	42578	1.771	0.00334	8207	29596
At1g13280	AOC4 (allene oxide cyclase 4); Encodes allene oxide cyclase. One of four genes in Arabidopsis that encode this enzyme, which catalyzes an essential step in jasmonic acid biosynthesis. Gene expression is reduced during senescence, a process that involves jasmonic acid signalling pathway.	-1.149	0.00183	12047	5339	-1.239	0.00202	17414	7371
At1g13310	Endosomal targeting BRO1-like domain-containing protein	4.842	1.0214e-05	228	6233	3.905	6.9845e-05	147	2216
At1g13340	Regulator of Vps4 activity in the MVB pathway protein	3.882	4.1356e-05	4360	63859	3.187	0.00024	3541	33581
At1g13430	ATST4C (ARABIDOPSIS THALIANA SULFOTRANSFERASE 4C); Encodes a sulfotransferase. Unlike the related ST4A protein (At2g14920), in vitro experiements show that this enzyme does not act brassinosteroids. ST4C is expressed in the roots and transcript levels rise in response to cytokinin treatment.	-1.113	0.00335	209	94	-0.602	0.08138	258	172
At1g13470	Protein of unknown function (DUF1262)	1.772	0.002	15206	47310	2.185	0.001	5935	27101
At1g13480	Protein of unknown function (DUF1262)	4.886	8.7452e-07	158	4745	3.019	2.2766e-05	143	1185
At1g13520	Protein of unknown function (DUF1262)	4.138	6.2249e-05	646	10671	3.748	0.0002	255	3151
At1g13650	BEST Arabidopsis thaliana protein match is: 18S pre-ribosomal assembly protein gar2-related (TAIR:AT2G03810.4)	-3.726	0.0002	5490	347	-0.284	0.7313	2201	1782
At1g13820	alpha/beta-Hydrolases superfamily protein	-1.024	0.00608	8079	3805	-0.682	0.0572	8283	5139
At1g13960	WRKY4 (WRKY DNA-binding protein 4); Encodes WRKY DNA-binding protein 4 (WRKY4).	1.245	8.3399e-05	1881	4413	0.624	0.00779	2434	3758
At1g13970	Protein of unknown function (DUF1336)	1.464	0.00013	519	1411	0.564	0.03657	615	909
At1g13990	unknown protein	2.759	0.0002	10031	70390	1.967	0.002	12342	48446
At1g14010	emp24/gp25L/p24 family/GOLD family protein	1.008	0.00071	10600	21338	1.184	0.00048	12100	27633
At1g14030	Rubisco methyltransferase family protein	-1.241	0.0002	13936	5869	-0.588	0.02067	11132	7481
At1g14080	FUT6 (fucosyltransferase 6); member of Xyloglucan fucosyltransferase family	1.651	0.07372	397	1492	3.692	0.00243	263	3893
At1g14170	RNA-binding KH domain-containing protein	1.137	0.0044	674	1318	0.352	0.3085	623	818
At1g14190	Glucose-methanol-choline (GMC) oxidoreductase family protein	-1.995	0.00108	847	211	-1.378	0.01303	1028	405
At1g14200	RING/U-box superfamily protein	1.967	4.9766e-05	9343	35816	1.602	0.0003	9503	28377
At1g14210	Ribonuclease T2 family protein	-1.771	0.00019	8033	2368	-1.734	0.00039	9430	2908
At1g14270	CAAX amino terminal protease family protein	-1.111	0.0054	8931	3890	-0.662	0.0523	7594	4710
At1g14280	PKS2 (phytochrome kinase substrate 2); Encodes phytochrome kinase substrate 2. PKS proteins are critical for hypocotyl phototropism. Forms a complex with Phot1, Phot2 and NPH3.	-1.123	0.0034	12894	5689	-1.137	0.005	14971	6749
At1g14290	SBH2 (sphingoid base hydroxylase 2); Encodes one of the two redundant sphingoid base hydroxylases (SBH). Involved in sphingolipid trihydroxy long-chain base (4-hydroxysphinganine) biosynthesis. Double mutants of SBHs were dwarfed and not able to progress from vegetative to reproductive growth.	-1.327	0.004	7256	2831	-1.097	0.0163	7464	3504
At1g14345	NAD(P)-linked oxidoreductase superfamily protein	-1.945	0.0002	67376	16993	-1.226	0.0044	51451	21971
At1g14360	UTR3 (UDP-galactose transporter 3)	1.094	0.0029	10941	23306	1.52	0.0006	10556	30397
At1g14370	APK2A (protein kinase 2A); Encodes protein kinase APK2a.	1.921	0.00078	2916	10373	1.524	0.00483	2581	7282
At1g14390	Leucine-rich repeat protein kinase family protein	-1.1	0.00399	597	267	-0.922	0.01545	518	275
At1g14480	Ankyrin repeat family protein	1.204	0.00148	1015	2382	0.774	0.02371	2451	4183
At1g14540	Peroxidase superfamily protein	3.388	0.00021	267	2786	2.039	0.00669	170	803
At1g14590	Nucleotide-diphospho-sugar transferase family protein	-1.033	0.00033	2197	1083	-0.948	0.00098	2188	1134
At1g14600	Homeodomain-like superfamily protein	-1.046	0.0045	1431	610	-0.65	0.0582	1128	703
At1g14700	PAP3 (purple acid phosphatase 3)	-2.032	9.6694e-05	8073	1938	-1.239	0.0032	11659	4976
At1g14840	ATMAP70-4 (microtubule-associated proteins 70-4); Encodes a microtubule associated protein (MAP70-4). Expressed in all tissues.	-1.152	0.00015	2908	1308	-1.135	0.0003	2710	1242
At1g14870	PCR2 (PLANT CADMIUM RESISTANCE 2)	2.693	0.0005	12416	52550	2.459	0.0015	12758	44459
At1g14920	GAI (GIBBERELLIC ACID INSENSITIVE); Similar to a putative transcription factor and transcriptional coactivators. Repressor of GA responses and involved in gibberellic acid mediated signaling. Member of the DELLA proteins that restrain the cell proliferation and expansion that drives plant growth. The protein undergoes degradation in response to GA via the 26S proteasome. GAI may be involved in re…	-1.31	0.00277	7574	3100	-1.309	0.00452	9240	3733
At1g15010	unknown protein	3.645	8.2321e-06	1749	21884	2.683	9.5565e-05	1133	7154
At1g15040	Class I glutamine amidotransferase-like superfamily protein	3.343	0.0017	119	1594	1.075	0.251	284	558
At1g15130	Endosomal targeting BRO1-like domain-containing protein	1.242	0.0002	3772	8918	0.727	0.0072	5414	9008
At1g15260	unknown protein	-2.349	0.00066	11356	2399	-1.551	0.01088	10732	3713
At1g15290	Tetratricopeptide repeat (TPR)-like superfamily protein	-1.7	0.0007	7762	2281	-1.148	0.0144	7515	3143
At1g15310	ATHSRP54A (signal recognition particle 54 kDa subunit); 54 kDa protein subunit of SRP that interacts with the signal peptide of secreted proteins	1.942	0.00075	198	717	1.23	0.01475	334	787
At1g15380	Lactoylglutathione lyase / glyoxalase I family protein	5.575	1.0214e-05	385	17435	0.313	0.70769	1162	1458
At1g15385	unknown protein	1.25	0.00222	122	306	0.345	0.36043	129	166
At1g15415	FUNCTIONS IN: molecular_function unknown; INVOLVED IN: biological_process unknown; LOCATED IN: cytosol, nucleus; EXPRESSED IN: male gametophyte; Has 23 Blast hits to 23 proteins in 8 species: Archae - 0; Bacteria - 0; Metazoa - 0; Fungi - 0; Plants - 23; Viruses - 0; Other Eukaryotes - 0 (source: NCBI BLink).; The protein encoded by this gene was identified as a part of pollen proteome by mass sp…	1.264	0.04326	371	838	1.963	0.00816	343	1404
At1g15430	Protein of unknown function (DUF1644)	1.535	0.00059	2017	6096	1.043	0.00862	2361	4911
At1g15520	ABCG40 (ATP-BINDING CASSETTE FAMILY G40); ABC transporter family involved in ABA transport and resistance to lead. Localizes to plasma membrane. Upregulated by lead. Expressed in leaves, flowers, stomata and roots.	5.734	0.00027	6603	289274	6.607	0.0002	1706	111443
At1g15540	2-oxoglutarate (2OG) and Fe(II)-dependent oxygenase superfamily protein	1.828	0.00274	129	500	0.654	0.23688	128	203
At1g15580	AUX2-27 (AUXIN-INDUCIBLE 2-27); auxin induced protein	-4.432	3.8806e-05	3429	150	-2.118	0.00509	843	204
At1g15610	unknown protein	1.693	0.00062	112	383	1.357	0.00373	99	253
At1g15670	Galactose oxidase/kelch repeat superfamily protein	1.838	0.0012	6106	19163	1.875	0.0024	4089	15411
At1g15730	Cobalamin biosynthesis CobW-like protein	-1.352	7.265e-05	18502	7249	-0.984	0.00086	17287	8756
At1g15800	unknown protein	1.572	0.00353	882	2730	1.007	0.04538	971	2041
At1g15860	Domain of unknown function (DUF298)	1.487	0.0001	10500	29530	0.663	0.0213	13240	20573
At1g15980	NDF1 (NDH-dependent cyclic electron flow 1); encodes a novel subunit of the chloroplast NAD(P)H dehydrogenase complex, involved in cyclic electron flow around photosystem I to produce ATP.	-2.141	0.00015	35093	7580	-0.876	0.03107	21149	11702
At1g16040	FUNCTIONS IN: molecular_function unknown; INVOLVED IN: GPI anchor biosynthetic process; LOCATED IN: integral to membrane, endoplasmic reticulum membrane; EXPRESSED IN: 24 plant structures; EXPRESSED DURING: 13 growth stages; CONTAINS InterPro DOMAIN/s: GPI biosynthesis protein Pig-F (InterPro:IPR009580); Has 280 Blast hits to 280 proteins in 133 species: Archae - 0; Bacteria - 0; Metazoa - 113; F…	1.092	0.0039	3411	6906	0.583	0.049	3553	5364
At1g16080	unknown protein	-1.187	0.0028	14953	5205	-0.57	0.0521	11361	6915
At1g16090	WAKL7 (wall associated kinase-like 7); WAK-like kinase	1.535	0.00018	979	2846	1.375	0.00063	657	1691
At1g16160	WAKL5 (wall associated kinase-like 5); WAK-like kinase	0.689	0.01272	109	180	1.336	0.00052	106	267
At1g16170	unknown protein	-1.801	0.0003	16560	4731	-1.277	0.0022	24348	10103
At1g16300	GAPCP-2 (glyceraldehyde-3-phosphate dehydrogenase of plastid 2); Encodes one of the chloroplast/plastid localized GAPDH isoforms (GAPCp1/At1g79530 and GAPCp2/At1g16300). gapcp double mutants display a drastic phenotype of arrested root development, dwarfism and sterility. GAPCps are important for the synthesis of serine in roots.	2.221	0.00378	1644	7170	0.704	0.3352	2180	3723
At1g16390	3-Oct (organic cation/carnitine transporter 3)	-2.318	6.4857e-05	3285	665	-1.865	0.00043	5043	1389
At1g16410	BUS1 (BUSHY 1); member of CYP79F	-4.104	0.0005	9307	368	-3.449	0.0024	7237	642
At1g16420	ATMC8 (ARABIDOPSIS THALIANA METACASPASE 8); Encodes a metacaspase (cysteine-type endopeptidase) that is involved in promoting programmed cell death in response to hydrogen peroxide (H2O2), UV light, and methyl viologen (MV). Transcript levels rise in response to UV-C, H2O2, and MV. In vitro assays demonstrate that this enzyme has a preference for cleaving after an arginine residue, and it has a p…	1.619	0.00447	5291	14808	2.734	0.00037	1588	10402
At1g16445	S-adenosyl-L-methionine-dependent methyltransferases superfamily protein	-1.003	0.00136	3577	1786	-0.651	0.02103	2972	1930
At1g16470	PAB1 (proteasome subunit PAB1); Encodes 20S proteasome subunit PAB1 (PAB1).	1.647	4.8889e-05	8840	27372	1.172	0.00068	10698	24047
At1g16490	ATMYB58 (MYB DOMAIN PROTEIN 58); Member of the R2R3 factor gene family.	-1.501	0.0032	569	198	-0.777	0.1016	445	252
At1g16540	ABA3 (ABA DEFICIENT 3); Encodes molybdenum cofactor sulfurase. Involved in Moco biosynthesis. Involved in the conversion of ABA-aldehyde to ABA, the last step of abscisic acid (ABA) biosynthesis. <i>sir</i> loss-of-function mutants are resistant to sirtinol, a modulator of auxin signaling.N terminal domain is similar to bacterial NifS suggesting a common mechanism for sulphur mobilization and tra…	1.585	0.00103	2053	6108	1.4	0.00349	1515	4071
At1g16670	Protein kinase superfamily protein	1.028	0.00192	12093	24483	1.285	0.00091	8609	21042
At1g16720	HCF173 (high chlorophyll fluorescence phenotype 173); Encodes HCF173, a protein with weak similarities to the superfamily of the short-chain dehydrogenases/reductases. HCF173 is involved in the initiation of translation of the psbA mRNA. Mutants shows a high chlorophyll fluorescence phenotype (hcf) and are severely affected in the accumulation of PSII subunits. The protein HCF173 is localized in …	-1.524	0.0002	54348	19494	-0.956	0.007	52799	27475
At1g16880	uridylyltransferase-related	-1.126	0.0086	54689	27426	-0.689	0.1042	67603	45535
At1g16900	Alg9-like mannosyltransferase family; curculin-like (mannose-binding) lectin family protein, very low similarity to Ser Thr protein kinase GI:2598067 from (Zea mays); contains Pfam lectin (probable mannose binding) domain PF01453 but not the protein kinase domain of the Z. mays protein	1.535	4.7643e-05	4700	13479	0.431	0.06682	5761	7745
At1g16950	unknown protein	1.451	0.00618	108	324	0.231	0.72498	113	134
At1g17020	ATSRG1 (SENESCENCE-RELATED GENE 1); Encodes a novel member of the Fe(II)/ascorbate oxidase gene family; senescence-related gene.	2.802	0.00124	876	6561	2.957	0.00155	825	7251
At1g17100	SOUL heme-binding family protein	-1.306	0.0008	15368	6187	-1.108	0.0034	26428	11944
At1g17170	ATGSTU24 (glutathione S-transferase TAU 24); Encodes glutathione transferase belonging to the tau class of GSTs. Naming convention according to Wagner et al. (2002).	5.559	1.5327e-06	1009	49545	4.284	1.3809e-05	1747	34327
At1g17180	ATGSTU25 (glutathione S-transferase TAU 25); Encodes glutathione transferase belonging to the tau class of GSTs. Naming convention according to Wagner et al. (2002).	4.604	0.00018	170	5890	4	0.00075	431	7056
At1g17190	ATGSTU26 (glutathione S-transferase tau 26); Encodes glutathione transferase belonging to the tau class of GSTs. Naming convention according to Wagner et al. (2002).	-1.306	0.00127	2204	915	-0.72	0.04041	1726	1056
At1g17200	Uncharacterised protein family (UPF0497)	-1.683	0.0008	16790	4973	-1.339	0.005	14664	5795
At1g17235	RTFL11 (ROTUNDIFOLIA like 11); This gene is predicted to encode a small protein with a DVL domain found in the DVL / RTFL protein family. Over-expression analyses using truncated versions of a related family member, ROT4, suggest that the DVL / RTF domain is involved in regulating cell proliferation.	2.462	1.917e-05	118	672	2.48	3.6171e-05	116	645
At1g17240	AtRLP2 (receptor like protein 2); Encodes a CLAVATA2 (CLV2)-related gene. Complements the clv2 mutant when expressed under the control of the CLV2 promoter.	1.194	0.00224	790	1736	1.161	0.00431	408	913
At1g17290	AlaAT1 (alanine aminotransferas); Encodes for alanine aminotransferase (ALAAT1), involved in alanine catabolism during plants recovery from hypoxia	1.225	0.0014	13882	41988	0.488	0.1799	17203	28620
At1g17310	MADS-box transcription factor family protein	2.001	2.6285e-05	103	420	0.943	0.00389	106	206
At1g17330	Metal-dependent phosphohydrolase	1.193	0.0002	812	1864	0.815	0.0035	788	1405
At1g17460	TRFL3 (TRF-like 3); Arabidopsis thaliana myb family transcription factor (At1g17460)	2.491	0.00071	566	3066	1.11	0.06299	773	1737
At1g17500	ATPase E1-E2 type family protein / haloacid dehalogenase-like hydrolase family protein	1.647	9.6941e-05	2316	7291	1.632	0.00018	1948	6061
At1g17530	ATTIM23-1 (translocase of inner mitochondrial membrane 23); Encodes a translocase of inner mitochondrial membrane.	2.08	0.00179	4403	17222	0.872	0.12979	7613	13975
At1g17600	Disease resistance protein (TIR-NBS-LRR class) family	1.183	0.00218	206	469	1.064	0.00637	189	394
At1g17610	Disease resistance protein (TIR-NBS class)	1.421	0.0012	1235	3176	1.88	0.00039	809	2969
At1g17615	Disease resistance protein (TIR-NBS class)	4.797	2.6329e-06	198	5452	2.627	0.00017	344	2168
At1g17650	GLYR2 (glyoxylate reductase 2); Glyoxylate reductase located in chloroplasts.	-1.767	0.00017	12739	3624	-0.719	0.03511	9441	5755
At1g17700	PRA1.F1 (prenylated RAB acceptor 1.F1)	-2.877	0.00025	1863	260	-2.136	0.00249	2087	499
At1g17710	Pyridoxal phosphate phosphatase-related protein	1.994	0.00081	1357	5380	1.515	0.00634	914	2703
At1g17744	unknown protein	3.007	0.00235	272	1888	5.059	0.00019	117	3981
At1g17745	PGDH (3-phosphoglycerate dehydrogenase); encodes a 3-Phosphoglycerate dehydrogenase	2.276	0.0003	4366	30500	2.271	0.0002	8443	47880
At1g17780	unknown protein	1.384	0.00023	1162	2962	0.466	0.08601	1674	2303
At1g17860	Kunitz family trypsin and protease inhibitor protein	1.797	0.0008	4375	14363	1.771	0.0013	3808	12921
At1g17960	Threonyl-tRNA synthetase	3.441	0.00054	375	4482	2.419	0.00663	613	3688
At1g18060	unknown protein	-1.854	0.0001	25033	6676	-1.311	0.0014	24608	9737
At1g18100	MFT (MOTHER OF FT AND TFL1); Encodes a member of the FT and TFL1 family of phosphatidylethanolamine-binding proteins. It is expressed in seeds and up-regulated in response to ABA. Loss of function mutants show decreased rate of germination in the presence of ABA. ABA dependent regulation is mediated by both ABI3 and ABI5. ABI5 promotes MFT expression, primarily in the radicle-hypocotyl transition…	1.522	0.00465	103	325	1.016	0.04688	114	235
At1g18170	FKBP-like peptidyl-prolyl cis-trans isomerase family protein	-1.758	0.00016	11608	3344	-1.173	0.00291	11461	5113
At1g18270	ketose-bisphosphate aldolase class-II family protein	1.288	0.0007	3722	9867	-0.214	0.5435	6408	5343
At1g18300	atnudt4 (nudix hydrolase homolog 4)	1.078	0.00467	3325	6974	0.529	0.13431	2995	4193
At1g18350	ATMKK7 (MAP kinase kinase 7); MAP kinase kinase7. Member of plant mitogen-activated protein kinase kinase group D. Negative regulator of polar auxin transport. Overexpression leads to activation of basal and systemic acquired resistance.	1.835	0.00096	387	1306	1.808	0.0018	454	1585
At1g18380	NA	0.881	0.00896	499	901	1.54	0.00065	245	713
At1g18390	Protein kinase superfamily protein	1.255	0.01135	2946	6740	1.992	0.00148	1660	6545
At1g18400	BEE1 (BR enhanced expression 1)	-2.481	0.00072	13804	2138	-1.656	0.01099	9784	3086
At1g18440	Peptidyl-tRNA hydrolase family protein	-1.226	4.3633e-05	5866	2494	-0.603	0.00484	4693	3087
At1g18460	alpha/beta-Hydrolases superfamily protein	-1.095	0.0014	8049	3820	-0.845	0.0128	9179	4958
At1g18490	Protein of unknown function (DUF1637)	-1.071	0.0012	1546	533	-0.524	0.175	1150	644
At1g18570	AtMYB51 (myb domain protein 51); Encodes a member of the R2R3-MYB transcription family. Involved in indole glucosinolate biosynthesis.	1.493	0.00389	3790	9997	1.631	0.00388	2689	8110
At1g18620	unknown protein	-1.377	0.00161	3399	1258	-0.686	0.06949	2084	1290
At1g18650	PDCB3 (plasmodesmata callose-binding protein 3); Encodes a member of the X8-GPI family of proteins. It localizes to the plasmodesmata and is predicted to bind callose.	-2.262	0.00052	14102	2921	-2.012	0.00179	12142	3001
At1g18730	NDF6 (NDH dependent flow 6); likely a subunit of the chloroplast NAD(P)H dehydrogenase complex, involved in PSI cyclic electron transport. Located on the thylakoid membrane. Mutant has impaired NAD(P)H dehydrogenase activity.	-2.155	0.00114	50962	10977	-1.013	0.06896	34899	17318
At1g18810	phytochrome kinase substrate-related	-1.587	0.0038	2713	772	-1.172	0.0218	2124	912
At1g18830	Transducin/WD40 repeat-like superfamily protein	1.863	0.0179	324	1388	3.19	0.0016	178	1840
At1g18880	Major facilitator superfamily protein	-1.031	0.00763	6032	2948	-1.191	0.00559	8656	3904
At1g18890	ATCDPK1 (calcium-dependent protein kinase 1); encodes a calcium-dependent protein kinase whose gene expression is induced by dehydration and high salt. Kinase activity could not be detected in vitro.	1.581	0.00015	4131	12465	1.216	0.00128	4277	9941
At1g18910	zinc ion binding	1.684	0.0001	1076	3436	1.269	0.0013	1349	3251
At1g18970	GLP4 (germin-like protein 4); Encodes a germin-like protein with possible oxalate oxidase activity (based on GenBank record).	1.328	0.00183	156	399	0.55	0.13611	143	209
At1g18980	RmlC-like cupins superfamily protein	2.846	0.00036	169	1147	1.636	0.01302	201	627
At1g19000	Homeodomain-like superfamily protein	-1.135	0.00126	35271	15562	-0.735	0.0201	30712	18496
At1g19020	unknown protein	2.586	0.00056	15542	83584	3.31	0.00022	5734	55244
At1g19050	ARR7 (response regulator 7); Encodes a member of the Arabidopsis response regulator (ARR) family, most closely related to ARR15. A two-component response regulator protein containing a phosphate accepting domain in the receiver domain but lacking a DNA binding domain in the output domain. Involved in response to cytokinin and meristem stem cell maintenance. Arr7 protein is stabilized by cytokinin.	-3.074	0.00064	26330	3492	-2.162	0.00771	13473	3107
At1g19150	LHCA6 (photosystem I light harvesting complex gene 6); PSI type II chlorophyll a/b-binding protein (Lhca2*1) mRNA,	-2.136	0.0004	46789	9905	-0.888	0.0556	36200	19494
At1g19200	Protein of unknown function (DUF581)	1.793	0.00016	294	981	1.515	0.00076	346	992
At1g19230	Riboflavin synthase-like superfamily protein	1.349	0.00021	144	376	1.324	0.00043	200	502
At1g19250	FMO1 (flavin-dependent monooxygenase 1); FMO1 is required for full expression of TIR-NB-LRR–conditioned resistance to avirulent pathogens and for basal resistance to invasive virulent pathogens. Functions in an EDS1-regulated but SA-independent mechanism that promotes resistance and cell death at pathogen infection sites.	5.529	2.3076e-05	4980	206673	4.455	0.00016	5025	103820
At1g19300	GATL1 (GALACTURONOSYLTRANSFERASE-LIKE 1); The PARVUS/GLZ1 gene encodes a putative family 8 glycosyl transferase that contributes to xylan biosynthesis. Its gene expression shows good co-variance with the IRX3 gene involved in secondary cell wall synthesis. PARVUS/GLZ1 is predicted to have galacturonosyltransferase activity and may be involved in the formation of the complex oligosaccharide sequen…	1.147	0.00836	1514	3427	1.046	0.0197	1588	3346
At1g19350	BES1 (BRI1-EMS-SUPPRESSOR 1); Encodes brassinosteroid (BR) signalling protein that accumulates in the nucleus as dephosphorylated form in response to BRs. Is phosphorylated by the BIN2 GSK3 kinase. It synergistically interacts with BIM1 to bind to E box sequences (CANNTG). The protein contains a nuclear localization signal (NLS), followed by a highly conserved amino-terminal domain (N) shared by …	-1.522	0.0014	23725	10350	-1.175	0.0149	39115	19096
At1g19371	MIR169H (microRNA169H); Encodes a microRNA that targets several HAP2 family members. MicroRNAs are regulatory RNAs with a mature length of ~21-nucleotides that are processed from hairpin precursors by Dicer-like enzymes. MicroRNAs can negatively regulate gene expression by attenuating translation or by directing mRNA cleavage.Mature sequence: UAGCCAAGGAUGACUUGCCUG	-1.192	8.7964e-05	350	153	-0.893	0.00088	409	221
At1g19560	pseudogene, putative CHP-rich zinc finger protein	-1.066	0.00174	234	109	-0.43	0.14322	215	161
At1g19720	Pentatricopeptide repeat (PPR-like) superfamily protein	-1.143	0.00573	2458	1067	-0.907	0.02694	2229	1205
At1g19940	AtGH9B5 (glycosyl hydrolase 9B5)	-3.167	0.00243	8477	644	-0.98	0.30354	1063	537
At1g20020	ATLFNR2 (LEAF FNR 2); Encodes a leaf-type ferredoxin:NADP(H) oxidoreductase. It is present in both chloroplast stroma and thylakoid membranes but is more abundant in the stroma	-1.312	0.0007	86446	35043	-0.267	0.4029	66577	58282
At1g20090	ARAC4 (Arabidopsis RAC-like 4); Member of the Rho GTPase family. Functions to organize the microtubular cytoskeleton in combination with RIC1 and RIC4. These interactions affect pavement cell morphogenesis and pollen tube growth. ROP2 expression is stimulated by brassinosteroid treatment. Inhibit light-induced stomatal opening.	-1.105	0.00035	5969	2758	-0.951	0.00146	4565	2363
At1g20160	ATSBT5.2 (Subtilisin-like serine endopeptidase family protein)	0.935	0.01313	5562	10338	1.211	0.00535	6888	15806
At1g20180	Protein of unknown function (DUF677)	3.213	3.6127e-05	125	1200	1.356	0.00909	113	302
At1g20310	unknown protein	1.401	0.0014	296	754	1.728	0.0003	172	570
At1g20350	ATTIM17-1 (translocase inner membrane subunit 17-1); mitochondrial inner membrane translocase	2.653	0.0005	705	3876	1.631	0.01239	1055	3199
At1g20470	SAUR-like auxin-responsive protein family	-2.479	3.0461e-05	2533	446	-1.76	0.00043	2586	768
At1g20810	FKBP-like peptidyl-prolyl cis-trans isomerase family protein	-1.724	0.00021	22666	6765	-0.865	0.01667	16858	9262
At1g20816	unknown protein	-1.344	0.00091	3581	1368	-1.02	0.00703	3080	1521
At1g20823	RING/U-box superfamily protein	-2.092	0.00187	4465	963	-2.514	0.0011	7832	1371
At1g20850	XCP2 (xylem cysteine peptidase 2)	-1.783	0.0003	25316	7233	-0.901	0.02101	32077	17005
At1g20990	Cysteine/Histidine-rich C1 domain family protein	-0.527	0.06967	162	109	-1.279	0.0014	250	103
At1g21000	PLATZ transcription factor family protein	1.364	0.00033	22466	57988	0.859	0.00772	23985	44210
At1g21090	Cupredoxin superfamily protein	-1.339	0.02257	3116	1037	-1.756	0.00903	3739	1104
At1g21140	Vacuolar iron transporter (VIT) family protein	-1.19	0.00949	1707	735	-0.153	0.81023	1904	1734
At1g21240	WAK3 (wall associated kinase 3); encodes a wall-associated kinase	5.027	7.4076e-06	1163	33806	5.15	1.3636e-05	507	17816
At1g21250	WAK1 (cell wall-associated kinase); cell wall-associated kinase, may function as a signaling receptor of extracellular matrix component such as oligogalacturonides.	2.125	1.4603e-05	39460	173713	2.222	2.3425e-05	34350	160404
At1g21370	unknown protein	1.734	3.2995e-06	4231	14006	1.522	1.4448e-05	4171	11964
At1g21390	emb2170 (embryo defective 2170)	3.105	0.00023	578	5111	2.118	0.00366	691	3093
At1g21400	Thiamin diphosphate-binding fold (THDP-binding) superfamily protein	1.908	0.00078	9464	32992	1.005	0.03471	18159	37003
At1g21410	SKP2A (F-box/RNI-like superfamily protein); AtSKP2;1 is a homolog of human SKP2, the human F-box protein that recruits E2F1. Contains an F-box motif at the N-terminal region and a C-terminal Leu-rich repeat domain. Forms part of an E3-ubiquitin-ligase SCF (Skp1, cullin, F-box) complex and recruits phosphorylated AtE2Fc, a transcriptional factor that might play a role in cell division and during t…	1.62	0.00011	3649	11015	0.772	0.01256	5520	9407
At1g21500	unknown protein	-1.988	0.00416	92549	24584	-1.142	0.07573	87722	40068
At1g21520	unknown protein	4.123	1.4969e-05	7067	126033	2.092	0.00153	15659	66425
At1g21525	expressed protein; pseudogene of unknown protein	6.409	1.5769e-06	4955	393518	5.532	9.5567e-06	7067	306818
At1g21540	AMP-dependent synthetase and ligase family protein	-1.329	0.00141	1197	461	-0.945	0.01414	1481	776
At1g21550	Calcium-binding EF-hand family protein	2.571	0.00068	2565	13671	2.61	0.00108	706	4210
At1g21560	unknown protein	-1.37	0.0004	6686	2510	-0.801	0.01313	4691	2698
At1g21695	hydroxyproline-rich glycoprotein family protein	1.043	0.00933	320	619	0.666	0.08805	388	616
At1g21710	ATOGG1 (ARABIDOPSIS 8-OXOGUANINE-DNA GLYCOSYLASE 1); Encodes 8-oxoguanine-DNA glycosylase. DNA repair enzyme.	-1.011	0.0026	4048	1988	-0.895	0.0077	3907	2094
At1g21720	PBC1 (proteasome beta subunit C1); 20S proteasome beta subunit PBC1 truncated protein (PBC1)	1.562	2.1422e-05	30686	89979	1.154	0.00023	32935	73509
At1g21740	Protein of unknown function (DUF630 and DUF632)	1.474	0.00715	1609	3993	0.036	0.97276	1364	1402
At1g21750	ATPDI5 (ARABIDOPSIS THALIANA PROTEIN DISULFIDE ISOMERASE 5); Encodes a protein disulfide isomerase-like (PDIL) protein, a member of a multigene family within the thioredoxin (TRX) superfamily; isoform contains non-consensus GA donor splice site at intron 9. Transcript levels for this gene are up-regulated in response to three different chemical inducers of ER stress (dithiothreitol, beta-mercapto…	1.991	0.0002	4737	19240	1.903	0.0007	9184	33672
At1g21810	Plant protein of unknown function (DUF869)	-1.061	0.00602	985	456	-0.995	0.0129	1055	530
At1g22030	CONTAINS InterPro DOMAIN/s: Protein BYPASS related (InterPro:IPR008511); BEST Arabidopsis thaliana protein match is: unknown protein (TAIR:AT1G77855.1); Has 99 Blast hits to 99 proteins in 17 species: Archae - 0; Bacteria - 0; Metazoa - 3; Fungi - 0; Plants - 96; Viruses - 0; Other Eukaryotes - 0 (source: NCBI BLink).	-1.367	0.00078	3551	1335	-0.86	0.01581	2281	1268
At1g22070	TGA3 (TGA1A-related gene 3); Encodes a transcription factor. Like other TGAla-related factors, TGA3 has a highly conserved bZIP region and exhibits similar DNA-binding properties.	1.424	0.0013	1619	5140	1.562	0.0013	1575	5530
At1g22180	Sec14p-like phosphatidylinositol transfer family protein	1.58	0.0068	993	3681	1.492	0.0034	1050	3561
At1g22240	APUM8 (pumilio 8); Encodes a member of the Arabidopsis Pumilio (APUM) proteins containing PUF domain (eight repeats of approximately 36 amino acids each). PUF proteins regulate both mRNA stability and translation through sequence-specific binding to the 3' UTR of target mRNA transcripts.	3.263	2.7754e-07	91	872	2.78	1.9328e-06	104	714
At1g22280	PAPP2C (phytochrome-associated protein phosphatase type 2C); Encodes a phytochrome-associated protein, PAPP2C (phytochrome-associated protein phosphatase type 2C). PAPP2C interacts in the nucleus with phyA (phytochrome A) and phyB. Functions as a regulator of phytochrome-interacting factor PIF3 by dephosphorylating phytochromes in the nucleus.	1.259	0.00272	6511	15236	0.94	0.01924	6388	12395
At1g22330	RNA-binding (RRM/RBD/RNP motifs) family protein	-1.427	0.0114	2102	639	-1.474	0.0079	1785	637
At1g22380	AtUGT85A3 (UDP-glucosyl transferase 85A3); Encodes a putative UDP-glucosyl transferase. At1g22380 was initially identified as encoding the protein AAF87154, which has been classified as a bHLH protein (AtbHLH152). Subsequently it has been found that the AAF87154 protein appears to be encoded by the AT1G23970 genomic locus.	0.755	0.00634	203	351	0.266	0.32869	137	165
At1g22400	ATUGT85A1 (ARABIDOPSIS THALIANA UDP-GLUCOSYL TRANSFERASE 85A1)	2.776	0.0003	11848	74322	3.049	0.0002	4348	36252
At1g22403	other RNA	1.381	5.533e-05	931	2403	0.931	0.00105	870	1656
At1g22410	Class-II DAHP synthetase family protein	1.607	0.0007	8702	26589	1.262	0.0094	10686	27088
At1g22510	RING/U-box protein with domain of unknown function (DUF 1232)	1.409	0.0016	1916	4866	1.085	0.01069	1896	4025
At1g22550	Major facilitator superfamily protein	-1.449	1.5348e-05	1685	612	-0.829	0.00078	1649	928
At1g22630	unknown protein	-1.393	0.0004	29779	11398	-0.932	0.0066	32316	16728
At1g22640	ATMYB3 (ARABIDOPSIS THALIANA MYB DOMAIN PROTEIN 3); MYB-type transcription factor (MYB3) that represses phenylpropanoid biosynthesis gene expression	-1.184	0.0022	12558	5568	-0.264	0.379	8234	6806
At1g22690	Gibberellin-regulated family protein	-2.688	1.163e-05	38265	5825	-2.045	0.00011	24112	5831
At1g22760	PAB3 (poly(A) binding protein 3); Putative poly(A) binding protein May there fore function in posttranscriptional regulation, including mRNA turnover and translational initiation. Expression detected only in floral organs.	1.132	8.7883e-05	129	283	0.349	0.06823	193	245
At1g22850	SNARE associated Golgi protein family	-1.099	0.0002	20596	8769	-0.646	0.0041	17780	11115
At1g22885	unknown protein	-1.257	0.0028	6572	2686	-0.216	0.4859	5780	4914
At1g22980	unknown protein	0.868	0.0021	187	338	1.253	0.0005	182	432
At1g23080	ATPIN7 (ARABIDOPSIS PIN-FORMED 7); Encodes a novel component of auxin efflux that is located apically in the basal cell and is involved during embryogenesis in setting up the apical-basal axis in the embryo. It is also involved in pattern specification during root development. In roots, it is expressed at lateral and basal membranes of provascular cells in the meristem and elongation zone, wherea…	-2.46	0.00036	14460	2457	-1.55	0.00829	15572	5280
At1g23190	Phosphoglucomutase/phosphomannomutase family protein; Encodes a cytosolic phosphoglucomutase (PGM). Two Arabidopsis PGM proteins (AT1G70730/PGM2 and AT1G23190/PGM3) have high sequence similarities and redundant functions. Mature plants possessing a single cPGM allele had a major reduction in cPGM activity. Whereas pgm2 and pgm3 single mutants are undistinguishable from the wild type, loss of both…	1.203	0.00128	24338	54209	0.559	0.07676	41025	60358
At1g23340	Protein of Unknown Function (DUF239)	-2.172	0.0017	1320	323	-1.525	0.01761	983	351
At1g23440	Peptidase C15, pyroglutamyl peptidase I-like	1.508	0.0003	7554	26262	1.056	0.0026	10245	22881
At1g23460	Pectin lyase-like superfamily protein	-0.761	0.0051	3136	1774	0.107	0.7313	3748	3962
At1g23480	ATCSLA03 (cellulose synthase-like A3); encodes a gene similar to cellulose synthase	-1.376	0.001	4893	1472	-0.719	0.0331	2893	1657
At1g23550	similar to RCD one 2 (SRO2); FUNCTIONS IN: NAD+ ADP-ribosyltransferase activity; INVOLVED IN: biological_process unknown; EXPRESSED IN: 15 plant structures; EXPRESSED DURING: 8 growth stages; CONTAINS InterPro DOMAIN/s: Poly(ADP-ribose) polymerase, catalytic domain (InterPro:IPR012317), RST domain of plant C-terminal (InterPro:IPR022003); BEST Arabidopsis thaliana protein match is: similar to RCD…	2.644	0.00068	2123	11985	1.154	0.06623	2065	4777
At1g23740	Oxidoreductase, zinc-binding dehydrogenase family protein	-1.075	0.0013	79356	37443	-0.788	0.0097	84381	49111
At1g23760	PG3 (POLYGALACTURONASE 3); Encodes aromatic rich glycoprotein JP630.	-1.077	0.00919	312	142	0.121	0.84051	321	353
At1g23840	unknown protein	0.665	0.03955	7259	11586	1.28	0.00228	4518	11003
At1g23910	Polyketide cyclase/dehydrase and lipid transport superfamily protein	0.475	0.01143	105	148	1.002	0.00028	125	251
At1g24090	RNase H family protein	2.409	1.3501e-05	1246	6756	2.119	5.6476e-05	1051	4585
At1g24140	Matrixin family protein	1.875	0.00364	7458	26159	2.46	0.00131	3606	19342
At1g24150	ATFH4 (FORMIN HOMOLOGUE 4); Encodes a group I formin. Localized to cell junctions. Polymerizes actin. Binds profilin.	0.658	0.01632	4163	6589	1.355	0.0005	2799	7108
At1g24470	KCR2 (beta-ketoacyl reductase 2); Encodes one of the two Arabidopsis homologues to YBR159w encoding a S. cerevisiae beta-ketoacyl reductase (KCR), which catalyzes the first reduction during VLCFA (very long chain fatty acids, >18 carbon) elongation: KCR1 (At1g67730), KCR2 (At1g24470). Complementation of the yeast ybr159Delta mutant demonstrated that the two KCR proteins are divergent and that onl…	-1.07	0.00069	1075	509	-1.094	0.00105	1251	588
At1g24577	unknown protein	-1.72	0.00389	1002	303	-0.777	0.15473	1107	667
At1g24733	pseudogene of CCoAMT (caffeoyl-CoA 3-O-methyltransferase); pseudogene of CCoAMT (caffeoyl-CoA 3-O-methyltransferase)	-1.25	0.00102	685	280	-0.867	0.01224	462	252
At1g24735	S-adenosyl-L-methionine-dependent methyltransferases superfamily protein	-1.38	8.2756e-05	998	378	-0.847	0.00258	620	344
At1g24909	Glutamine amidotransferase type 1 family protein	1.57	0.01016	1224	3146	2.223	0.0025	399	1845
At1g25083	Glutamine amidotransferase type 1 family protein	2.068	0.001	12247	46628	2.067	0.00171	8495	35486
At1g25230	Calcineurin-like metallo-phosphoesterase superfamily protein	-1.602	0.0023	11357	3265	-1.011	0.0172	12712	6172
At1g25275	unknown protein	1.491	0.00339	34240	91938	0.923	0.05041	22481	42184
At1g25425	CLE43 (CLAVATA3/ESR-RELATED 43)	-1.269	0.00089	1399	584	-0.973	0.00656	1212	622
At1g26100	Cytochrome b561/ferric reductase transmembrane protein family	-1.442	0.00223	3105	1085	-1.276	0.00705	2508	1051
At1g26130	ATPase E1-E2 type family protein / haloacid dehalogenase-like hydrolase family protein	1.213	0.00287	2311	5398	0.958	0.0155	1774	3489
At1g26210	ATSOFL1 (SOB FIVE-LIKE 1); AtSOFL1 acts redundantly with AtSOFL2 as positive regulator of cytokinin levels.	-2.35	0.00134	7390	1393	-2.093	0.00429	4327	1016
At1g26220	Acyl-CoA N-acyltransferases (NAT) superfamily protein	-1.856	0.0018	15246	3912	-1.002	0.0609	8664	4314
At1g26390	FAD-binding Berberine family protein	5.49	6.9282e-05	288	11506	1.544	0.08143	250	625
At1g26400	FAD-binding Berberine family protein	5.057	2.0834e-07	115	3821	0.736	0.00625	110	184
At1g26410	FAD-binding Berberine family protein	2.112	7.7757e-05	183	793	2.577	4.7567e-05	135	822
At1g26420	FAD-binding Berberine family protein	2.595	0.00014	2062	11795	4.365	1.3636e-05	705	14248
At1g26600	CLE9 (CLAVATA3/ESR-RELATED 9); Member of a large family of putative ligands homologous to the Clavata3 gene. Consists of a single exon. Can partially replace CLV3 function in vivo.	-2.172	0.0093	1123	203	-0.801	0.3437	452	262
At1g26650	unknown protein	-1.584	0.0001	5395	1782	-1.18	0.0009	5021	2209
At1g26690	emp24/gp25L/p24 family/GOLD family protein	1.285	0.00031	11316	27553	1.276	0.00057	14534	35707
At1g26760	SDG35 (SET domain protein 35)	-1.638	0.00155	1241	370	-1.319	0.00835	1218	487
At1g26761	Arabinanase/levansucrase/invertase	-2.857	4.5375e-05	24163	3438	-1.795	0.00132	19094	5525
At1g26840	ATORC6 (ARABIDOPSIS THALIANA ORIGIN RECOGNITION COMPLEX PROTEIN 6); Origin Recognition Complex subunit 6. Involved in the initiation of DNA replication. Regulated transcriptionally during cell cycle, peaking at G1/S-phase. Target of E2F/DF family of transcription factors.	0.082	0.81973	754	792	1.095	0.00407	496	1065
At1g26930	Galactose oxidase/kelch repeat superfamily protein	1.518	0.00618	2104	5851	1.709	0.00519	2992	9810
At1g26945	KDR (KIDARI); Encodes a basic helix-loop-helix (bHLH) protein involved in blue/far-red light signaling. Physically interacts with HFR1 and negatively regulates its activity.	-3.098	0.0007	4302	421	-1.805	0.0142	3141	873
At1g26970	Protein kinase superfamily protein	1.169	0.00011	570	1278	0.637	0.00625	563	874
At1g27120	Galactosyltransferase family protein	-1.32	0.00169	6623	2541	-1.134	0.00643	5987	2731
At1g27330	Ribosome associated membrane protein RAMP4	0.977	0.00219	53962	106810	1.49	0.00032	44218	124256
At1g27350	Ribosome associated membrane protein RAMP4	0.86	0.00107	24927	45823	1.261	0.00019	27533	66146
At1g27460	NPGR1 (no pollen germination related 1); encodes a calmodulin-binding protein that is expressed in pollen, suspension culture cells, flowers, and fruits.	-1.102	0.00132	5518	2557	-0.861	0.00839	3601	2013
At1g27480	alpha/beta-Hydrolases superfamily protein	-1.771	0.00016	19077	5524	-0.978	0.00813	20102	10188
At1g27660	basic helix-loop-helix (bHLH) DNA-binding superfamily protein	-1.053	0.0092	1317	594	-1.285	0.0046	2115	858
At1g27720	TAF4 (TBP-associated factor 4)	1.911	0.00101	398	1585	1.351	0.01095	334	894
At1g27770	ACA1 (autoinhibited Ca2+-ATPase 1); Encodes a chloroplast envelope Ca2+-ATPase with an N-terminal autoinhibitor.	1.291	0.002	9900	24023	1.483	0.0021	10226	28347
At1g27820	Polynucleotidyl transferase, ribonuclease H-like superfamily protein	1.141	0.00755	376	791	1.255	0.00713	287	687
At1g27890	Polynucleotidyl transferase, ribonuclease H-like superfamily protein	1.276	0.00233	847	1997	1.719	0.00071	597	1957
At1g27940	PGP13 (P-glycoprotein 13)	-1.416	0.00505	1027	371	-0.582	0.22187	439	293
At1g27950	LTPG1 (glycosylphosphatidylinositol-anchored lipid protein transfer 1); Encodes LTPG1, a lipid transfer protein with a predicted GPI (glycosylphosphatidylinositol)-anchor domain. Localized in the plasma membrane. Disruption of the LTPG1 gene causes alterations of cuticular lipid composition, but no significant changes on total wax and cutin monomer loads are seen.	-1.742	0.00279	34297	9715	-1.668	0.00573	24126	7613
At1g27980	DPL1 (dihydrosphingosine phosphate lyase)	1.569	0.00042	9786	28545	1.058	0.00662	16680	35393
At1g28010	PGP14 (P-glycoprotein 14)	-1.182	0.00073	1512	662	-0.766	0.01298	1475	856
At1g28100	unknown protein	-1.155	7.4514e-05	2145	966	-0.359	0.06005	1502	1176
At1g28150	unknown protein	-1.065	0.00272	15323	7540	-0.736	0.02737	15135	9078
At1g28190	unknown protein	1.028	0.01372	4211	8591	2.291	0.00025	2307	10926
At1g28230	PUP1 (purine permease 1); Encodes a transporter that transports purines,cytokinins and other adenine derivatives. Expressed in the leaf hydathodes where it may be involved in re-uptake of cytokinins during guttation.	0.172	0.7337	380	426	1.336	0.0083	464	1174
At1g28440	HSL1 (HAESA-like 1)	-1.029	0.00054	15192	7512	-0.805	0.00377	16159	9324
At1g28470	ANAC010 (NAC domain containing protein 10)	-1.082	0.00947	540	249	-0.1	0.87496	455	423
At1g28480	GRX480 (Thioredoxin superfamily protein); Encodes GRX480, a member of the glutaredoxin family that regulates protein redox state. GRX480 interacts with TGA factors and suppresses JA-responsive PDF1.2 transcription. GRX480 transcription is SA-inducible and requires NPR1. Maybe involved in SA/JA cross-talk.	2.913	0.0006	1911	20801	2.475	0.0068	686	7792
At1g28520	ATVOZ1 (VASCULAR PLANT ONE ZINC FINGER PROTEIN)	1.537	0.0001	7324	20003	0.981	0.0022	8491	16920
At1g28600	GDSL-like Lipase/Acylhydrolase superfamily protein	1.699	0.0012	8754	26328	1.484	0.0025	9403	26201
At1g28670	ARAB-1 (GDSL-like Lipase/Acylhydrolase superfamily protein); Arabidopsis thaliana lipase	-1.28	0.00232	7022	2910	-1.235	0.00462	9177	3931
At1g28710	Nucleotide-diphospho-sugar transferase family protein	-0.63	0.20465	340	198	-1.824	0.00408	735	208
At1g29100	Heavy metal transport/detoxification superfamily protein	1.046	0.00443	105	223	0.38	0.27479	100	130
At1g29150	ATS9 (non-ATPase subunit 9); specifically interacts with FUS6/COP11 via the C-terminal domain of FUS6/COP11 and associates with an ATPase subunit of the 19S proteasome regulatory complex, AtS6A.	1.307	0.0033	11167	25516	0.852	0.0403	12988	23064
At1g29195	unknown protein	1.613	0.00026	809	2406	1.245	0.0021	758	1793
At1g29240	Protein of unknown function (DUF688)	1.177	0.0005	2823	6336	1.215	0.0008	2973	6909
At1g29290	unknown protein	3.409	4.6167e-05	482	4921	3.495	7.6679e-05	324	3465
At1g29310	SecY protein transport family protein	0.888	0.0209	10174	18177	1.16	0.00852	11906	26584
At1g29330	AERD2 (ARABIDOPSIS ENDOPLASMIC RETICULUM RETENTION DEFECTIVE 2); Encodes a protein similar in sequence to animal and yeast endoplasmic reticulum retention signal receptor. This protein can functionally complement the yeast homologue. Transcript is detected in flower buds, stems, root, and leaves.	1.266	0.00021	2321	5609	0.902	0.00266	3050	5685
At1g29350	Kinase-related protein of unknown function (DUF1296)	0.024	0.93271	1983	1985	0.711	0.0073	933	1534
At1g29357	other RNA; Potential natural antisense gene, locus overlaps with AT1G29355	1.288	0.00409	1829	4214	0.64	0.12003	2938	4564
At1g29420	SAUR-like auxin-responsive protein family	-2.919	1.4718e-05	873	111	-1.771	0.00052	601	178
At1g29430	SAUR-like auxin-responsive protein family	-2.972	0.0001	1398	177	-2.645	0.00038	1208	192
At1g29440	SAUR-like auxin-responsive protein family	-4.931	7.4119e-05	27671	1060	-3.115	0.00198	13226	1564
At1g29450	SAUR-like auxin-responsive protein family	-4.992	0.00014	10486	368	-3.373	0.00241	4649	477
At1g29460	SAUR-like auxin-responsive protein family	-4.642	2.138e-05	7521	308	-2.885	0.00066	4550	626
At1g29500	SAUR-like auxin-responsive protein family	-4.461	0.00014	18143	934	-2.851	0.00327	8671	1283
At1g29510	SAUR68 (SMALL AUXIN UPREGULATED 68)	-4.056	2.133e-05	9851	634	-2.603	0.00054	5158	889
At1g29530	unknown protein	-1.35	5.9033e-05	13927	5454	-1.044	0.0005	13286	6515
At1g29640	Protein of unknown function, DUF584	2.97	6.3776e-05	263	1960	2.52	0.00031	318	1830
At1g29660	GDSL-like Lipase/Acylhydrolase superfamily protein	-3.167	0.0001	71571	8700	-2.518	0.00074	62393	10984
At1g29680	Protein of unknown function (DUF1264)	1.31	1.6855e-05	105	261	0.962	0.00019	101	197
At1g29700	Metallo-hydrolase/oxidoreductase superfamily protein	-1.589	0.00091	31013	9870	-0.873	0.03247	23495	12842
At1g29720	Leucine-rich repeat transmembrane protein kinase	-1.722	0.0009	13241	3488	-0.958	0.0426	5796	2967
At1g29724	NA	-1.212	0.00475	449	184	-0.516	0.19817	262	180
At1g29790	S-adenosyl-L-methionine-dependent methyltransferases superfamily protein	-1.471	0.00017	9031	3171	-0.804	0.0091	5338	3068
At1g30040	ATGA2OX2 (gibberellin 2-oxidase); Encodes a gibberellin 2-oxidase that acts on C-19 gibberellins. AtGA2OX2 expression is responsive to cytokinin and KNOX activities.	1.987	0.0003	719	4317	1.427	0.027	428	1862
At1g30050	unknown protein	1.034	4.8877e-05	106	217	0.579	0.00265	114	170
At1g30100	ATNCED5 (NINE-CIS-EPOXYCAROTENOID DIOXYGENASE 5); Encodes 9-cis-epoxycarotenoid dioxygenase, a key enzyme in the biosynthesis of abscisic acid. The expression of this gene increases during the first 6h of imbibition.	3.111	0.00011	165	1382	3.28	0.00015	143	1503
At1g30110	ATNUDX25 (nudix hydrolase homolog 25)	-1.144	0.00085	1991	892	-1.102	0.00181	2005	919
At1g30220	ATINT2 (ARABIDOPSIS THALIANA INOSITOL TRANSPORTER 2); Inositol transporter presenting conserved extracellular loop domains homologs of plexins/semaphorin/integrin (PSI) domains from animal type I receptors.	4.403	1.145e-06	229	4917	3.234	1.3037e-05	177	1663
At1g30270	CIPK23 (CBL-interacting protein kinase 23); Arabidopsis thaliana CBL-interacting protein kinase 23. CIPK23 serves as a positive regulator of the potassium transporter AKT1 by directly phosphorylating AKT1. CIPK23 is activated by the binding of two calcineurin B-like proteins, CBL1 and CBL9.	1.413	1.2909e-05	2100	5598	0.641	0.00247	4017	6301
At1g30360	ERD4 (early-responsive to dehydration 4)	-1.14	0.005	39624	13943	-0.798	0.0382	26384	14148
At1g30370	alpha/beta-Hydrolases superfamily protein	1.825	0.00248	408	1470	2.33	0.00104	187	938
At1g30420	ATMRP12 (multidrug resistance-associated protein 12); member of MRP subfamily	1.931	0.0001	2585	7934	1.317	0.0015	1850	4485
At1g30440	Phototropic-responsive NPH3 family protein	-1.168	5.2861e-05	14013	6187	-0.862	0.00058	10728	5906
At1g30450	CCC1 (cation-chloride co-transporter 1); member of Cation-chloride co-transporter family	1.198	0.00405	2382	5260	0.127	0.81869	2742	3011
At1g30520	AAE14 (acyl-activating enzyme 14); Encodes a chloroplast O-succinylbenzoyl-CoA ligase. Involved in phylloquinone biosynthesis. Knock mutant is seedling lethal.	-1.567	0.00079	5316	1797	-0.617	0.10194	3577	2329
At1g30530	UGT78D1 (UDP-glucosyl transferase 78D1); The At1g30530 gene encodes a UDP-rhamnose:flavonol-3-O-rhamnosyltransferase (UGT78D1) attaching a rhamnosyl residue to the 3-O-position of the flavonols kaempferol and quercetin	-1.658	0.00053	13030	3986	-1.102	0.00877	8767	4101
At1g30620	HSR8 (HIGH SUGAR RESPONSE8); encodes a type-II membrane protein that catalyzes 4-epimerization of UDP-D-Xylose to UDP-L-Arabinose in vitro, the nucleotide sugar used by glycosyltransferases in the arabinosylation of cell wall polysaccharides and wall-resident proteoglycans.	2.625	1.4747e-05	1933	12039	1.674	0.00039	1820	5874
At1g30640	Protein kinase family protein	1.187	0.0088	1625	4611	1.273	0.0046	2028	5381
At1g30700	FAD-binding Berberine family protein	4.389	0.0002	707	15656	2.251	0.01444	561	2996
At1g30755	Protein of unknown function (DUF668)	1.549	0.0026	2728	6844	2.04	0.0004	1132	4731
At1g30814	unknown protein	2.152	9.0487e-06	108	517	0.535	0.0633	107	159
At1g30840	ATPUP4 (purine permease 4); Member of a family of proteins related to PUP1, a purine transporter. May be involved in the transport of purine and purine derivatives such as cytokinins, across the plasma membrane.	-1.208	0.00075	691	296	-1.283	0.00092	785	322
At1g30850	RSH4 (root hair specific 4)	2.46	7.7141e-05	228	2324	2.477	0.0003	144	1646
At1g30860	RING/U-box superfamily protein	1.09	0.00051	881	1848	0.884	0.00296	491	908
At1g30900	BP80-3.3 (binding protein of 80 kDa 3.3)	1.62	0.00467	4764	14426	2.299	0.00108	3214	15890
At1g30990	Polyketide cyclase/dehydrase and lipid transport superfamily protein	2.08	1.0214e-05	110	460	0.983	0.00155	95	188
At1g31050	basic helix-loop-helix (bHLH) DNA-binding superfamily protein	-1.304	3.2195e-05	277	112	-1.752	1.236e-05	468	139
At1g31160	HINT 2 (HISTIDINE TRIAD NUCLEOTIDE-BINDING 2); Encodes a member of the histidine triad nucleotide-binding family of proteins, but its activity has not been determined.	-1.006	0.00866	9394	4483	-1.009	0.01293	11775	5875
At1g31280	AGO2 (argonaute 2); An Argonaute gene	1.932	0.00018	1356	4935	1.452	0.00171	1074	2950
At1g31490	HXXXD-type acyl-transferase family protein	-2.607	0.00081	873	127	-1.573	0.01964	324	107
At1g31710	Copper amine oxidase family protein	-2.183	0.00188	2507	479	-2.242	0.00269	3914	824
At1g31770	ABCG14 (ATP-binding cassette 14)	-1.384	0.04805	3029	936	-2.162	0.009	7438	1732
At1g31920	Tetratricopeptide repeat (TPR)-like superfamily protein	-1.775	0.00116	2372	729	-1.179	0.01667	2501	1105
At1g32060	PRK (phosphoribulokinase)	-1.627	0.0007	34743	12340	-1.135	0.0091	39314	18262
At1g32080	membrane protein, putative	-2.109	0.0004	71607	16899	-1.063	0.0261	56976	27304
At1g32100	PRR1 (pinoresinol reductase 1); Encodes a pinoresinol reductase involved in lignan biosynthesis. Expressed strongly in roots and less strongly in stems. Shows specificity for pinoresinol and not lariciresinol.	-1.67	0.0019	7139	2265	-0.77	0.0709	11669	6885
At1g32170	XTH30 (xyloglucan endotransglucosylase/hydrolase 30); xyloglucan endotransglycosylase-related protein (XTR4)	2.874	5.1249e-05	6755	50243	1.671	0.00225	7894	25652
At1g32180	ATCSLD6 (cellulose synthase-like D6); encodes a gene similar to cellulose synthase	1.469	0.00069	126	364	1.23	0.00326	137	321
At1g32230	ATP8 (ARABIDOPSIS THALIANA P8 (INTERACTING PROTEIN)); Encodes a protein belonging to the (ADP-ribosyl)transferase domain-containing subfamily of WWE protein-protein interaction domain protein family. Superoxide radicals are necessary and sufficient to propagate cell death or lesion formation in rcd1 mutants. Without stress treatment, RCD1 is localized in the nucleus. Under high salt or oxidative …	1.245	0.0011	23064	54035	1.092	0.0019	23332	48300
At1g32350	AOX1D (alternative oxidase 1D)	5.086	3.6405e-05	1146	34876	6.182	2.279e-05	372	24634
At1g32510	ANAC011 (NAC domain containing protein 11)	-0.147	0.41755	121	109	-1.092	0.0002	398	187
At1g32520	unknown protein	-2.466	0.00078	25558	4751	-2.092	0.00339	27969	6789
At1g32540	LOL1 (lsd one like 1); Encodes a protein with 3 plant-specific zinc finger domains that acts as a positive regulator of cell death.	-1.837	0.00619	12530	3601	-1.758	0.012	18324	5648
At1g32730	unknown protein	-1.079	0.00062	1507	723	-0.69	0.01213	1329	824
At1g32780	GroES-like zinc-binding dehydrogenase family protein	-1.473	0.0016	775	279	0.006	0.995	605	608
At1g32860	Glycosyl hydrolase superfamily protein	-1.01	0.0031	825	405	-0.675	0.0364	967	618
At1g32870	ANAC013 (Arabidopsis NAC domain containing protein 13)	2.143	0.00116	5037	19631	1.368	0.02006	4345	11083
At1g32900	UDP-Glycosyltransferase superfamily protein	-1.716	0.00381	25502	7334	-2.115	0.00195	61740	14472
At1g32940	SBT3.5 (Subtilase family protein)	3.475	0.00697	4008	21671	4.132	0.00436	931	16471
At1g32950	Subtilase family protein	1.505	0.0003	143	406	1.021	0.0026	117	245
At1g32960	SBT3.3 (Subtilase family protein)	5.633	1.6981e-06	287	13317	4.044	2.2766e-05	171	2885
At1g32970	Subtilisin-like serine endopeptidase family protein	4.882	3.616e-07	167	4951	3.037	6.3414e-06	163	1374
At1g33030	O-methyltransferase family protein	2.674	0.00119	1883	10483	4.095	0.00017	518	8813
At1g33080	MATE efflux family protein	-1.553	0.00733	3010	1020	-1.278	0.02807	2258	972
At1g33170	S-adenosyl-L-methionine-dependent methyltransferases superfamily protein	-1.376	0.0057	4984	2015	-0.738	0.1005	4126	2469
At1g33240	AT-GTL1 (GT2-LIKE 1); Encodes a plant transcriptional activator that contains two separate, but similar, trihelix DNA-binding domains, similar to GT-2. Gene is expressed in all aerial parts of the plant, with higher level of expression in siliques. At-GTL2 was thought to be a duplicated copy of this gene but is likely to be a cloning artefact, the result of a chimeric clone. Regulates ploidy-depe…	-1.466	0.0043	2975	967	-1.024	0.0543	2333	1059
At1g33290	P-loop containing nucleoside triphosphate hydrolases superfamily protein	-1.061	0.00299	17525	8337	-0.455	0.15678	13225	9631
At1g33500	unknown protein	1.526	0.00747	127	397	0.912	0.09503	116	230
At1g33540	scpl18 (serine carboxypeptidase-like 18)	1.365	0.00601	148	383	0.777	0.09761	146	260
At1g33560	ADR1 (ACTIVATED DISEASE RESISTANCE 1); Encodes a NBS-LRR disease resistance protein that possesses N-terminal kinase subdomains. Activation tagged mutant of ADR1 showed elevated levels of SA and reactive oxygen species in addition to number of defense gene transcripts. Exhibits resistance to number of microbial pathogens.	2.203	2.3076e-05	6646	29852	2.459	2.5072e-05	4808	26443
At1g33720	CYP76C6 (cytochrome P450, family 76, subfamily C, polypeptide 6); member of CYP76C	2.658	6.6257e-05	4488	26727	2.289	0.0003	2578	12350
At1g33730	CYP76C5 (cytochrome P450, family 76, subfamily C, polypeptide 5); member of CYP76C	3.803	5.1435e-07	162	2271	1.474	8.8244e-05	128	355
At1g33811	GDSL-like Lipase/Acylhydrolase superfamily protein	-2.343	0.00075	26457	5578	-0.98	0.08131	26013	13303
At1g33950	Avirulence induced gene (AIG1) family protein	3.298	0.00133	247	3012	3.873	0.0009	175	2594
At1g33960	AIG1 (AVRRPT2-INDUCED GENE 1); Identified as a gene that is induced by avirulence gene avrRpt2 and RPS2 after infection with Pseudomonas syringae pv maculicola strain ES4326 carrying avrRpt2	3.554	0.00046	3669	44077	4.227	0.00029	1764	29650
At1g34010	unknown protein	-1.528	0.0003	5949	2014	-1.143	0.004	4040	1837
At1g34047	Defensin-like (DEFL) family protein; Encodes a defensin-like (DEFL) family protein.	1.025	0.00187	194	400	-0.169	0.62576	232	207
At1g34180	anac016 (NAC domain containing protein 16)	2.264	0.00015	518	2560	2.4	0.00019	490	2618
At1g34220	Regulator of Vps4 activity in the MVB pathway protein	1.264	0.0096	2960	6958	0.522	0.257	3925	5780
At1g34380	5'-3' exonuclease family protein	1.186	0.0002	1298	2941	1.459	0.00011	1015	2805
At1g34420	leucine-rich repeat transmembrane protein kinase family protein	1.631	0.00041	3620	10806	1.815	0.00038	2550	8836
At1g34580	Major facilitator superfamily protein	-1.343	0.00098	582	227	-0.738	0.03425	548	329
At1g34640	peptidases	-1.618	0.0002	6309	2073	-0.889	0.0069	4054	2196
At1g34750	Protein phosphatase 2C family protein	1.096	0.01883	7367	16355	1.567	0.00469	6190	18573
At1g35210	unknown protein	0.653	0.4315	3633	4548	2.207	0.0064	1372	5689
At1g35230	AGP5 (arabinogalactan protein 5); Encodes arabinogalactan-protein (AGP5).	2.823	0.00125	5402	34581	4.543	0.00014	1719	39879
At1g35513	pseudogene of isochorismate synthase-related / isochorismate mutase-related; pseudogene of isochorismate synthase-related / isochorismate mutase-related	2.913	0.00042	1242	8002	3.297	0.00035	721	7040
At1g35612	expressed protein (transposable element gene); pseudogene of Ulp1 protease family protein	-1.861	0.0003	7006	1385	-1.01	0.0138	5874	2560
At1g35710	Protein kinase family protein with leucine-rich repeat domain	1.252	0.013	25793	62420	2.014	0.0012	18826	77396
At1g35830	VQ motif-containing protein	-0.72	0.06982	811	481	-1.344	0.00596	1210	473
At1g35910	Haloacid dehalogenase-like hydrolase (HAD) superfamily protein	3.134	0.00053	921	8794	2.12	0.00803	772	3640
At1g36340	UBC31 (ubiquitin-conjugating enzyme 31)	1.979	0.00052	1216	4565	0.897	0.04887	2064	3823
At1g36622	unknown protein	1.073	0.06739	1090	2080	2.02	0.00542	258	1023
At1g36640	unknown protein	0.901	0.0044	270	494	1.453	0.00047	151	415
At1g41830	SKS6 (SKU5 SIMILAR 6)	-1.077	0.0049	11561	5383	-0.941	0.011	12717	6458
At1g42410	CACTA-like transposase family (Ptta/En/Spm), has a 1.0e-124 P-value blast match to At5g36655.1/81-333 CACTA-like transposase family (Ptta/En/Spm) (CACTA-element) (Arabidopsis thaliana)	1.243	7.6344e-05	185	434	0.824	0.00156	228	403
At1g42490	pseudogene, glutamate dehydrogenase (fragment), blastp match of 78% identity and 1.6e-94 P-value to GP|15004984|dbj|BAB62170.1||AB066298 glutamate dehydrogenase {Brassica napus}	2.062	0.00959	5133	24741	0.146	0.90999	23535	25839
At1g42550	PMI1 (PLASTID MOVEMENT IMPAIRED1); Encodes a plant-specific protein of unknown function that appears to be conserved among angiosperms.	-1.165	0.00269	47138	20355	-0.765	0.03356	44272	26125
At1g42970	GAPB (glyceraldehyde-3-phosphate dehydrogenase B subunit); Encodes chloroplast localized glyceraldehyde-3-phosphate dehydrogenase that can use both NADH and NADPH to reduce 1,3-diphosphate glycerate. It forms A2B2 heterotetramers with GapA forms of the GADPH enzyme. These complexes are active in the light under reducing conditions, but show reduced NADPH-dependent activity in response to oxidized…	-1.746	0.001	116306	52280	-0.861	0.1162	124941	91070
At1g42990	ATBZIP60 (basic region/leucine zipper motif 60); AtbZIP60 consists of a bZIP DNA binding domain followed by a putative transmembrane domain. GFP fusions containing the first 260 amino acids (AtbZIP60deltaC) are nuclear-localized. AtbZIP60 is upregulated by the addition of tunicamycin (ER stress response inductor), DTT (inhibitor of disulfide bond formation) and azetin-2-carboxylate (proline analo…	1.162	0.00037	24906	54977	1.077	0.00102	27058	57312
At1g43000	PLATZ transcription factor family protein	0.927	0.02703	319	621	1.276	0.00866	176	438
At1g43160	RAP2.6 (related to AP2 6); encodes a member of the ERF (ethylene response factor) subfamily B-4 of ERF/AP2 transcription factor family (RAP2.6). The protein contains one AP2 domain. There are 7 members in this subfamily.	3.244	0.00842	664	4958	3.679	0.00677	183	2326
At1g43580	Sphingomyelin synthetase family protein	-1.166	0.0043	17858	8037	-0.819	0.03611	15093	8650
At1g43650	nodulin MtN21 /EamA-like transporter family protein	-1.95	0.0051	3279	588	-1.184	0.0689	1998	819
At1g43910	P-loop containing nucleoside triphosphate hydrolases superfamily protein	4.917	1.6627e-06	7714	228877	3.244	3.5102e-05	16739	156657
At1g44000	unknown protein	-1.983	0.00015	69683	18280	-1.464	0.00165	65249	23609
At1g44130	Eukaryotic aspartyl protease family protein	4.714	4.5148e-05	1268	30550	5.211	4.9637e-05	416	14962
At1g44150	pseudogene, hypothetical protein	1.096	0.00062	144	303	0.506	0.05096	166	238
At1g44170	ALDH3H1 (aldehyde dehydrogenase 3H1); Encodes a protein similar to the aldehyde dehydrogenase cp-ADH from C.plantagineum. Constitutively expressed at low levels.	1.182	0.00519	7426	16367	0.397	0.33489	9124	12076
At1g44446	ATCAO (ARABIDOPSIS THALIANA CHLOROPHYLL A OXYGENASE); Encodes chlorophyllide <i>a</i> oxygenase which converts chlorophyllide <i>a</i> to chlorophyllide <i>b</i> by catalyzing two successive hydroxylations at the 7-methyl group of chlorophyllide <i>a</i> . Mutants are deficient in pigments that associate with thylakoid membrane proteins, lacking chlorophyll <i>b</i> and light-harvesting proteins …	-1.591	0.00053	89563	28729	-1.057	0.00879	75296	36445
At1g44575	NPQ4 (NONPHOTOCHEMICAL QUENCHING 4); Encoding PSII-S (CP22), a ubiquitous pigment-binding protein associated with photosystem II (PSII) of higher plants. Involved in nonphotochemical quenching rather than in photosynthesis. Mutant has a normal violaxanthin cycle but has a limited capacity of quenching singlet excited chlorophylls and is tolerant to lipid peroxidation.	-1.511	0.0012	108219	50527	-0.743	0.0622	105307	73310
At1g44920	unknown protein	-1.841	0.0007	14640	3846	-0.882	0.0538	9432	5021
At1g45000	AAA-type ATPase family protein	1.172	0.0008	22303	49570	0.624	0.0324	25620	39827
At1g45010	TRAM, LAG1 and CLN8 (TLC) lipid-sensing domain containing protein	-1.793	0.0029	4322	1295	-1.633	0.0063	2334	742
At1g45145	ATH5 (THIOREDOXIN H-TYPE 5); encodes a cytosolic thioredoxin that reduces disulfide bridges of target proteins by the reversible formation of a disulfide bridge between two neighboring Cys residues present in the active site. Thioredoxins have been found to regulate a variety of biological reactions in prokaryotic and eukaryotic cells.	3.425	8.9112e-07	26865	285405	2.726	7.705e-06	30890	203633
At1g45191	BGLU1 (beta glucosidase 1); beta-glucosidase related protein, similar to beta-glucosidase GI:3820531 from (Pinus contorta); contains Pfam profile: PF00232 Glycosyl hydrolase family 1	-2.439	0.00163	4841	893	-1.472	0.03332	3883	1395
At1g45201	ATTLL1 (ARABIDOPSIS THALIANA TRIACYLGLYCEROL LIPASE-LIKE 1); Target of AtGRP7 regulation.	-3.028	0.0001	13322	1612	-2.29	0.002	16130	3295
At1g45207	Remorin family protein	-1.005	0.00962	4052	1921	-0.755	0.0503	3298	1958
At1g45474	LHCA5 (photosystem I light harvesting complex gene 5); Encodes a component of the light harvesting complex of photosystem I.	-1.45	0.00018	50976	18452	-1.252	0.00076	50851	21427
At1g47128	RD21 (responsive to dehydration 21); cysteine proteinase precursor-like protein/ dehydration stress-responsive gene (RD21)	1.264	0.0016	53919	129682	0.939	0.0085	62029	117558
At1g47250	PAF2 (20S proteasome alpha subunit F2); Encodes 20S proteasome subunit PAF2 (PAF2).	1.006	0.00021	15455	30991	0.856	0.00099	12647	22941
At1g47510	5PTASE11 (inositol polyphosphate 5-phosphatase 11); Encodes a phosphatidylinositol polyphosphate 5-phosphatase. It can dephosphorylate PI(4,5)P2, PI(3,5)P2, and PI(3,4,5)P3, but, it is not active against PI(5)P or the water soluble inositol(1,4,5)P3 or inositol(1,3,4,5)P4. The transcript levels for this gene rise in response to auxin, ABA, and JA.	2.682	1.9077e-05	148	964	1.098	0.00614	182	380
At1g47655	Dof-type zinc finger DNA-binding family protein	-1.644	0.00121	2002	629	-0.041	0.95901	1551	1552
At1g47670	Transmembrane amino acid transporter family protein	-1.838	0.00597	4980	1332	-1.331	0.04081	6512	2686
At1g47710	Serine protease inhibitor (SERPIN) family protein	1.367	0.00036	5003	12678	0.907	0.00636	5604	10525
At1g47890	AtRLP7 (receptor like protein 7)	3.992	5.2017e-05	593	8625	4.717	3.8397e-05	273	7508
At1g47980	unknown protein	1.172	0.00221	137	316	1.316	0.00191	121	304
At1g48100	Pectin lyase-like superfamily protein	-1.291	0.00932	6288	2468	-1.049	0.03575	7011	3350
At1g48210	Protein kinase superfamily protein	1.6	0.00018	1336	3959	0.982	0.00513	1910	3773
At1g48240	NPSN12 (novel plant snare 12); member of NPSN Gene Family	-1.379	0.00056	9208	3550	-1.038	0.00482	7141	3520
At1g48315	other RNA; Potential natural antisense gene, locus overlaps with AT1G48320	-1.312	0.00098	1111	436	-0.97	0.00863	912	465
At1g48320	Thioesterase superfamily protein	2.258	1.0063e-05	11961	54526	2.877	5.7447e-06	9298	67853
At1g48370	YSL8 (YELLOW STRIPE like 8); Arabidopsis thaliana metal-nicotianamine transporter YSL4	2.149	5.3131e-06	1007	4452	2.331	9.0068e-06	943	4806
At1g48530	CONTAINS InterPro DOMAIN/s: Proteasome Inhibitor PI31 (InterPro:IPR021625); BEST Arabidopsis thaliana protein match is: proteasome inhibitor-related (TAIR:AT3G53970.2); Has 43 Blast hits to 43 proteins in 18 species: Archae - 0; Bacteria - 0; Metazoa - 11; Fungi - 0; Plants - 32; Viruses - 0; Other Eukaryotes - 0 (source: NCBI BLink).	1.283	0.0059	111	270	1.428	0.00528	100	285
At1g48598	CPuORF31 (conserved peptide upstream open reading frame 31); Upstream open reading frames (uORFs) are small open reading frames found in the 5' UTR of a mature mRNA, and can potentially mediate translational regulation of the largest, or major, ORF (mORF). CPuORF31 represents a conserved upstream opening reading frame relative to major ORF AT1G48600.1	-1.054	0.00048	1949	930	-1.215	0.00036	3991	1707
At1g48600	PMEAMT (phosphoethanolamine N-methyltransferase); Encodes a phosphoethanolamine N-methyltransferase that catalyses the last two methylation steps of the three sequential methylations of phosphoethanolamine (PEA) that are required for the synthesis of phosphocholine (PCho) in plants.	-1.267	8.3583e-05	27519	11346	-1.284	0.00015	53990	22031
At1g48605	HAL3 (HALOTOLERANCE DETERMINANT 3); Encodes a protein similar to yeast HAL3, which regulates the cell cycle and tolerance to salt stress through inhibition of the PPZ1 type-1 protein phosphatase. AtHAL3b mRNA levels are induced by salt stress. HAL3B presumably encodes for phosphopantothenoylcysteine decarboxylase being involved in Coenzyme A biosynthesis as indicated by functional complementation…	1.31	0.00017	821	2063	1.404	0.00019	832	2201
At1g48750	Bifunctional inhibitor/lipid-transfer protein/seed storage 2S albumin superfamily protein	-0.537	0.19438	9950	6451	-1.554	0.00361	19201	6553
At1g48860	RNA 3'-terminal phosphate cyclase/enolpyruvate transferase, alpha/beta	-1.128	0.00699	18640	7954	-0.599	0.13264	13795	9118
At1g48880	TBL7 (TRICHOME BIREFRINGENCE-LIKE 7); Encodes a member of the TBL (TRICHOME BIREFRINGENCE-LIKE) gene family containing a plant-specific DUF231 (domain of unknown function) domain. TBL gene family has 46 members, two of which (TBR/AT5G06700 and TBL3/AT5G01360) have been shown to be involved in the synthesis and deposition of secondary wall cellulose, presumably by influencing the esterification st…	-1.015	0.00046	1182	588	-0.832	0.00253	1080	607
At1g48930	AtGH9C1 (glycosyl hydrolase 9C1)	0.611	0.00475	102	157	1.452	5.5825e-05	103	282
At1g49000	unknown protein	0.673	0.17376	2920	4641	3.021	0.00021	1509	12313
At1g49010	Duplicated homeodomain-like superfamily protein	-2.112	0.00281	17613	3624	-1.062	0.09376	11703	5600
At1g49050	Eukaryotic aspartyl protease family protein	1.049	0.00102	15203	31692	1.292	0.00052	12746	31542
At1g49150	unknown protein	3.222	1.1658e-06	195	1829	1.81	5.7398e-05	280	992
At1g49160	WNK7 (Protein kinase superfamily protein); Encodes a member of the WNK family (9 members in all) of protein kinases, the structural design of which is clearly distinct from those of other known protein kinases, such as receptor-like kinases and mitogen-activated protein kinases. Its	1.678	0.00178	373	1190	0.531	0.26175	637	952
At1g49200	RING/U-box superfamily protein	-1.823	7.4764e-05	1234	352	-0.911	0.00711	1198	635
At1g49210	RING/U-box superfamily protein	-1.704	0.00014	1037	313	-0.59	0.0584	1057	693
At1g49380	cytochrome c biogenesis protein family	-1.682	0.00079	12445	3678	-0.69	0.08923	6435	4011
At1g49430	LACS2 (long-chain acyl-CoA synthetase 2); Encodes a long chain acyl-CoA synthetase that catalyzes the synthesis of omega-hydroxy fatty acyl-CoA intermediates in the pathway to cutin synthesis. Required for repression of lateral root formation.	-1.298	0.0011	6536	2518	-0.917	0.009	3790	2018
At1g49470	Family of unknown function (DUF716)	1.699	0.00022	11013	34685	-0.015	0.98381	25719	25116
At1g49730	Protein kinase superfamily protein	-1.433	0.00908	9658	3369	-1.448	0.01301	9911	3641
At1g49780	PUB26 (plant U-box 26)	-1.222	0.00049	5358	2276	-0.278	0.32442	3357	2814
At1g49800	unknown protein	1.783	1.1602e-05	87	304	0.613	0.00963	89	135
At1g50010	TUA2 (tubulin alpha-2 chain); Encodes alpha-2,4 tubulin. TUA2 and TUA4 encode identical proteins.	-0.999	0.0009	139887	73176	-1.078	0.001	125875	63528
At1g50280	Phototropic-responsive NPH3 family protein	-1.193	0.0017	833	359	-1.098	0.0048	1002	477
At1g50400	Eukaryotic porin family protein	1.983	5.4521e-05	252	988	1.385	0.00084	225	593
At1g50420	SCL-3 (SCARECROW-LIKE 3); Encodes a scarecrow-like protein (SCL3) Putative transcription factors interacting with the gene product of VHA-B1 (vacuolar ATPase subunit B1; as shown through yeast two-hybrid assay).	1.549	2.9426e-05	4325	15914	1.084	0.0005	5546	14547
At1g50740	Transmembrane proteins 14C	2.047	9.6597e-05	31502	127308	1.46	0.0013	23374	63239
At1g50840	POLGAMMA2 (polymerase gamma 2); DNA Polymerase gamma2. Dual targeting to mitochondria and plastids due to alternative translation initiation.	-1.121	0.0053	15578	6637	-0.825	0.0389	9660	5476
At1g50900	Ankyrin repeat family protein	-1.42	0.0041	66223	24919	-0.977	0.0266	57104	29199
At1g50940	ETFALPHA (electron transfer flavoprotein alpha); Encodes the electron transfer flavoprotein ETF alpha, a putative subunit of the mitochondrial electron transfer flavoprotein complex (ETF beta is At5g43430.1) in Arabidopsis. Mutations of the ETF beta gene results in accelerated senescence and early death compared to wild-type during extended darkness.	1.245	0.00011	4681	10970	0.715	0.00493	6023	9860
At1g51080	unknown protein	-1.557	8.2744e-05	4604	1566	-1.113	0.00109	3196	1490
At1g51090	Heavy metal transport/detoxification superfamily protein	1.74	0.00194	115	400	0.669	0.17188	158	262
At1g51110	Plastid-lipid associated protein PAP / fibrillin family protein	-1.971	0.0073	13166	3120	-1.303	0.0503	9265	3879
At1g51420	ATSPP1 (SUCROSE-PHOSPHATASE 1)	2.079	2.0317e-05	151	631	1.748	0.00011	127	427
At1g51430	unknown protein	-1.13	0.0043	3692	1421	-0.668	0.097	2610	1652
At1g51440	alpha/beta-Hydrolases superfamily protein; Encodes a lipase that hydrolyzes phosphatidylcholine, glycolipids as well as triacylglycerols.	-2.937	0.00016	3078	428	-1.484	0.01268	2888	1051
At1g51500	ABCG12 (ABC TRANSPORTER FROM THE ABCG SUBFAMILY 12); Encodes an ABC transporter involved in cuticular wax biosynthesis. Lines carrying recessive mutations in this locus have weakly glaucous stem surface, and relative elevated secondary alcohols and ketones.	-1.878	2.4386e-05	18165	4893	-1.456	0.0002	17707	6507
At1g51620	Protein kinase superfamily protein	1.133	0.02275	1061	2387	1.833	0.00299	386	1384
At1g51640	ATEXO70G2 (exocyst subunit exo70 family protein G2); A member of EXO70 gene family, putative exocyst subunits, conserved in land plants. Arabidopsis thaliana contains 23 putative EXO70 genes, which can be classified into eight clusters on the phylogenetic tree.	3.552	4.1986e-05	196	2347	3.219	0.0001	177	1697
At1g51660	ATMEK4 (ARABIDOPSIS THALIANA MITOGEN-ACTIVATED PROTEIN KINASE KINASE 4); Encodes a mitogen-activated map kinase kinase (there are nine in Arabidopsis) involved in innate immunity. This protein activates MPK3/MPK6 and early-defense genes redundantly with MKK5. In plants with both MKK5 and MKK6 levels reduced by RNAi plants, floral organs do not abscise suggestion a role for both proteins in mediat…	1.318	0.00025	5714	14043	1.417	0.00029	5795	15394
At1g51670	unknown protein	2.064	0.0038	491	1751	1.533	0.0395	368	1082
At1g51710	UBP6 (ubiquitin-specific protease 6); Ubiquitin-specific protease 6 (UBP6). Deubiquinating enzyme. Interacts with calmodulin.	1.33	9.3212e-05	14138	35175	0.889	0.0018	14345	26633
At1g51760	IAR3 (IAA-ALANINE RESISTANT 3); encodes a member of the six Arabidopsis IAA-amino acid conjugate hydrolase subfamily and conjugates and conjugates IAA-Ala in vitro. Gene is expressed most strongly in roots, stems, and flowers.	2.27	0.00286	10939	44112	2.355	0.00382	7239	36909
At1g51780	ILL5 (IAA-leucine resistant (ILR)-like gene 5); encodes a member of the six Arabidopsis IAA-amino acid conjugate hydrolase subfamily and conjugates and is very similar to IAR3.	2.508	0.00013	6132	33486	2.319	0.00036	5795	28765
At1g51800	Leucine-rich repeat protein kinase family protein	1.784	0.00473	3549	10937	2.672	0.0008	1371	8755
At1g51805	Leucine-rich repeat protein kinase family protein	-1.319	0.0051	15923	6292	-0.773	0.1089	12709	6644
At1g51850	Leucine-rich repeat protein kinase family protein	1.141	0.03145	2225	4694	1.737	0.00614	1261	4403
At1g51860	Leucine-rich repeat protein kinase family protein	2.469	0.00721	1273	7262	4.005	0.00079	517	8406
At1g51890	Leucine-rich repeat protein kinase family protein	2.789	0.00196	3548	20500	4.292	0.00027	803	15695
At1g51980	Insulinase (Peptidase family M16) protein	1.053	0.0019	16490	30556	0.558	0.0814	17240	26961
At1g52120	Mannose-binding lectin superfamily protein	0.275	0.56573	102	125	1.489	0.00697	103	315
At1g52190	Major facilitator superfamily protein	-3.301	0.0002	16591	1272	-2.136	0.0027	20440	4659
At1g52200	PLAC8 family protein	2.173	0.00028	8179	35435	2.956	8.2767e-05	2881	22555
At1g52220	FUNCTIONS IN: molecular_function unknown; INVOLVED IN: biological_process unknown; LOCATED IN: chloroplast thylakoid membrane, chloroplast; EXPRESSED IN: 23 plant structures; EXPRESSED DURING: 13 growth stages; BEST Arabidopsis thaliana protein match is: photosystem I P subunit (TAIR:AT2G46820.2); Has 291 Blast hits to 291 proteins in 50 species: Archae - 0; Bacteria - 90; Metazoa - 0; Fungi - 0;…	-1.615	0.0023	52718	17233	-0.802	0.0896	40766	23841
At1g52230	PSAH-2 (PHOTOSYSTEM I SUBUNIT H-2)	-1.906	0.00216	89788	25480	-1.18	0.03689	91899	40752
At1g52280	AtRABG3d (RAB GTPase homolog G3D)	-1.022	0.00053	8180	4056	-0.702	0.00747	5655	3480
At1g52315	Regulator of Vps4 activity in the MVB pathway protein	2.157	0.00032	508	2238	1.662	0.00255	649	2148
At1g52370	Ribosomal protein L22p/L17e family protein	1.529	0.0019	5208	15212	0.795	0.0644	6866	12204
At1g52420	UDP-Glycosyltransferase superfamily protein	1.107	0.0001	11434	24482	0.688	0.00297	12415	19975
At1g52750	alpha/beta-Hydrolases superfamily protein	-2.195	0.00167	943	180	-1.507	0.01919	696	243
At1g52827	CDT1 (CADMIUM TOLERANCE 1); Cysteine-rich protein that confers cadmium tolerance to yeast. Homologs are also found in rice, Brassica rapa and pine.	-1.92	0.0036	4091	878	-1.231	0.0145	2565	1090
At1g52830	IAA6 (indole-3-acetic acid 6); An extragenic dominant suppressor of the hy2 mutant phenotype. Also exhibits aspects of constitutive photomorphogenetic phenotype in the absence of hy2. Mutants have dominant leaf curling phenotype shortened hypocotyls and reduced apical hook. Induced by indole-3-acetic acid.	-3.762	0.00016	3071	199	-2.085	0.00807	1039	230
At1g52890	ANAC019 (NAC domain containing protein 19); encodes a NAC transcription factor whose expression is induced by drought, high salt, and abscisic acid. This gene binds to ERD1 promoter in vitro.	3.89	0.0002	896	14260	3.441	0.0005	992	11529
At1g52920	GCR2 (G-PROTEIN COUPLED RECEPTOR 2); Encodes a plasma membrane–localized ABA receptor, which interacts with the G&#945;&#946;&#947; complex. It has been postulated that the binding of ABA to GCR2 results in the release of the G protein and dissociation of the heterotrimeric complex into G&#945; and the G&#946;&#947; dimer to activate downstream ABA effectors and to trigger the ABA responses.	1.865	0.00625	555	2058	1.417	0.03462	476	1412
At1g53100	Core-2/I-branching beta-1,6-N-acetylglucosaminyltransferase family protein	4.175	7.0426e-07	135	2440	4.546	1.9328e-06	128	3042
At1g53110	BEST Arabidopsis thaliana protein match is: proton pump interactor 2 (TAIR:AT3G15340.1)	1.015	0.00273	483	955	1.095	0.00295	556	1187
At1g53280	Class I glutamine amidotransferase-like superfamily protein	1.773	0.0049	9562	20146	1.035	0.0246	18203	29522
At1g53470	MSL4 (mechanosensitive channel of small conductance-like 4)	1.691	0.00344	227	750	0.348	0.57003	246	327
At1g53510	ATMPK18 (ARABIDOPSIS THALIANA MAP KINASE 18); member of MAP Kinase	-1.069	0.00049	11309	5395	-0.819	0.00384	12810	7269
At1g53520	Chalcone-flavanone isomerase family protein	-1.635	0.0003	9206	2902	-0.482	0.1088	7735	5554
At1g53580	ETHE1 (ETHE1-LIKE); Mononuclear Fe(II)-containing member of the b-lactamase fold superfamily. ETHE1 is homodimeric in solution, exhibits low-level esterase activity, and specifically binds a single Fe(II) atom in the active site.	1.705	5.1138e-05	12938	39707	1.179	0.0008	14700	32307
At1g53620	unknown protein	3.235	7.3179e-07	200	1877	2.739	5.0696e-06	131	873
At1g53625	unknown protein	3.237	1.4591e-05	414	3845	3.81	1.236e-05	174	2445
At1g53650	CID8 (CTC-interacting domain 8); RNA-binding protein, putative, similar to RNA-binding protein GB:AAA86641 GI:1174153 from (Arabidopsis thaliana).Contains PAB2 domain which facilitates binding to PABC proteins.	1.001	0.00647	1821	3671	0.586	0.0934	2324	3490
At1g53660	nodulin MtN21 /EamA-like transporter family protein	0.695	0.00113	118	192	1.128	0.00012	125	273
At1g53750	RPT1A (regulatory particle triple-A 1A); 26S proteasome AAA-ATPase subunit RPT1a (RPT1a) mRNA,	1.846	3.8997e-06	18694	66591	1.196	0.0001	23150	52732
At1g53850	ATPAE1 (ARABIDOPSIS 20S PROTEASOME ALPHA SUBUNIT E1); Encodes alpha5 subunit of 20s proteosome involved in protein degradation.	1.364	0.00656	17642	43095	0.9	0.06222	19295	36222
At1g53980	Ubiquitin-like superfamily protein	2.355	7.3304e-05	158	834	2.675	6.5786e-05	125	818
At1g54030	MVP1 (MODIFIED VACUOLE PHENOTYPE 1)	1.069	0.00013	10019	20984	0.533	0.01153	14079	20259
At1g54040	ESP (epithiospecifier protein); Epithiospecifier protein, interacts with WRKY53. Involved in pathogen resistance and leaf senescence.	-1.679	0.0073	5180	1333	-0.836	0.1621	4861	2339
At1g54100	ALDH7B4 (aldehyde dehydrogenase 7B4); Aldehyde dehydrogenase	2.911	5.4106e-06	9448	76003	1.906	0.0001	15402	56126
At1g54220	Dihydrolipoamide acetyltransferase, long form protein	1.58	0.00124	2574	7874	0.933	0.02973	4508	8795
At1g54280	ATPase E1-E2 type family protein / haloacid dehalogenase-like hydrolase family protein	1.496	8.8107e-05	111	317	0.91	0.00289	122	232
At1g54350	ABC transporter family protein	-1.381	0.00094	19158	7447	-1.201	0.00351	18532	8159
At1g54500	Rubredoxin-like superfamily protein	-1.44	0.00117	105704	40333	-0.967	0.01595	100193	51595
At1g54570	Esterase/lipase/thioesterase family protein	3.335	1.4329e-06	1819	17898	2.687	1.0893e-05	2381	15415
At1g54575	unknown protein	3.137	5.2718e-05	3541	29373	0.689	0.1529	26265	42255
At1g54730	Major facilitator superfamily protein	-1.015	0.0343	2542	1138	-1.127	0.0075	2832	1221
At1g54780	TLP18.3 (thylakoid lumen 18.3 kDa protein); Encodes a thylakoid lumen protein regulating photosystem II repair cycle.	-1.083	0.0092	56104	24832	-0.479	0.2512	45188	32714
At1g54790	GDSL-like Lipase/Acylhydrolase superfamily protein	-1.294	0.0089	1002	339	-0.923	0.0627	1060	498
At1g54820	Protein kinase superfamily protein	-2.144	0.00349	13215	3284	-1.437	0.03754	11456	4278
At1g54990	AXR4 (AUXIN RESISTANT 4); auxin response mutant (AXR4)	1.247	0.00021	17881	42405	0.947	0.00186	18937	36562
At1g55010	PDF1.5 (plant defensin 1.5); Predicted to encode a PR (pathogenesis-related) protein. Belongs to the plant defensin (PDF) family with the following members: At1g75830/PDF1.1, At5g44420/PDF1.2a, At2g26020/PDF1.2b, At5g44430/PDF1.2c, At2g26010/PDF1.3, At1g19610/PDF1.4, At1g55010/PDF1.5, At2g02120/PDF2.1, At2g02100/PDF2.2, At2g02130/PDF2.3, At1g61070/PDF2.4, At5g63660/PDF2.5, At2g02140/PDF2.6, At5g3…	-0.863	0.49822	929	235	-4.11	0.00648	4324	250
At1g55020	ATLOX1 (ARABIDOPSIS LIPOXYGENASE 1); lipoxygenase, a defense gene conferring resistance Xanthomonas campestris	2.383	0.00058	2691	13870	0.201	0.79203	4500	5322
At1g55050	unknown protein	1.288	0.0074	239	607	0.506	0.28277	235	344
At1g55060	UBQ12 (ubiquitin 12); Ubiquitin-like gene, believed to be a pseudogene because of amino acid substitutions in 3 of the 5 ubiquitin repeats found in the UBQ12 gene product	1.655	0.00529	280	795	0.387	0.54429	442	583
At1g55080	MED9	1.582	0.00035	4300	12322	1.301	0.00191	3558	8767
At1g55200	Protein kinase protein with adenine nucleotide alpha hydrolases-like domain	-0.92	0.15452	873	365	-2.093	0.00804	1059	249
At1g55210	Disease resistance-responsive (dirigent-like protein) family protein	1.168	0.00364	23940	51775	1.867	0.00041	29661	109045
At1g55230	Family of unknown function (DUF716)	1.38	0.00114	130	327	2.111	0.00016	111	482
At1g55260	Bifunctional inhibitor/lipid-transfer protein/seed storage 2S albumin superfamily protein	-1.676	0.0077	15002	5128	-1.607	0.0144	15056	4811
At1g55330	AGP21 (arabinogalactan protein 21); Encodes a putative arabinogalactan-protein (AGP21).	-2.875	0.0005	52121	6265	-1.818	0.01074	20556	5775
At1g55360	Protein of Unknown Function (DUF239)	-1.219	0.0001	17960	5446	-0.998	0.0012	18600	6680
At1g55370	NDF5 (NDH-dependent cyclic electron flow 5)	-1.377	7.8994e-05	2737	1045	-0.446	0.05321	1803	1326
At1g55380	Cysteine/Histidine-rich C1 domain family protein	-1.828	0.00077	662	178	-1.501	0.00401	554	198
At1g55390	Cysteine/Histidine-rich C1 domain family protein	1.585	0.00091	169	525	0.96	0.02127	121	239
At1g55450	S-adenosyl-L-methionine-dependent methyltransferases superfamily protein	0.537	0.0838	32950	44360	1.233	0.0019	24570	56981
At1g55480	ZKT (protein containing PDZ domain, a K-box domain, and a TPR region); Encodes a member of a novel plant protein family containing a PDZ, a K-box, and a TPR motif. mRNA but not protein levels decrease after wounding. ZKT is phosphorylated at Thr and Ser residues after wounding.	-2.064	0.00036	45351	11419	-1.172	0.01389	35737	15914
At1g55530	RING/U-box superfamily protein	1.468	7.7014e-05	3429	9497	0.939	0.00192	3452	6606
At1g55600	MINI3 (MINISEED 3); member of WRKY Transcription Factor; Group I. It has WRKY domain at its N terminal end and zinc-finger like motif.	0.55	0.25513	110	162	2.138	0.00143	109	528
At1g55610	BRL1 (BRI1 like); mutant has Altered vascular cell differentiation; LRR Receptor Kinase	2.774	6.6734e-06	602	4039	1.693	0.00022	986	3185
At1g55675	unknown protein	-1.026	0.00424	17970	8631	-0.66	0.05073	15013	9548
At1g55730	CAX5 (cation exchanger 5); member of Low affinity calcium antiporter CAX2 family	1.146	0.00132	677	1463	0.784	0.01614	854	1479
At1g55740	AtSIP1 (seed imbibition 1)	2.63	0.00012	460	2940	0.721	0.11986	612	1010
At1g55780	NA	5.123	7.7255e-05	223	8063	4.234	0.00044	157	3377
At1g55850	CSLE1 (cellulose synthase like E1); encodes a protein similar to cellulose synthase	1.911	0.00086	11787	44419	1.346	0.00984	10276	26266
At1g55960	Polyketide cyclase/dehydrase and lipid transport superfamily protein	-2.056	0.0008	68136	15685	-1.197	0.0218	71504	30840
At1g56000	FAD/NAD(P)-binding oxidoreductase family protein	-1.126	0.00811	5091	2371	-0.966	0.02536	5467	2840
At1g56060	unknown protein	3.698	1.2143e-05	5010	63983	3.31	4.6027e-05	1835	17087
At1g56145	Leucine-rich repeat transmembrane protein kinase	1.144	0.0086	887	3090	0.696	0.2456	913	2107
At1g56150	SAUR-like auxin-responsive protein family	0.883	0.0337	6184	11008	1.322	0.0079	3714	9232
At1g56210	Heavy metal transport/detoxification superfamily protein	-1.456	0.0017	5535	1935	-1.32	0.00484	5520	2203
At1g56300	Chaperone DnaJ-domain superfamily protein	3.967	0.0027	368	8190	2.802	0.0273	293	3483
At1g56410	ERD2 (EARLY-RESPONSIVE TO DEHYDRATION 2); encodes a heat shock protein whose gene expression is induced by heat and dehydration.	1.198	0.00021	120	277	0.586	0.01805	116	173
At1g56430	ATNAS4 (ARABIDOPSIS THALIANA NICOTIANAMINE SYNTHASE 4); Encodes a protein with nicotianamine synthase activity.	-2.205	0.00031	5531	1096	-2.751	0.00015	8656	1285
At1g56450	PBG1 (20S proteasome beta subunit G1); 20S proteasome beta subunit PBG1 (PBG1) mRNA, complete cds	1.105	0.00097	35858	77400	1.114	0.00159	30439	66516
At1g56470	pseudogene, disease resistance protein (fragment), blastp match of 58% identity and 1.1e-16 P-value to GP|15787901|gb|AAL07542.1||AF316412 resistance gene analog NBS7 {Helianthus annuus}	1.131	5.4452e-05	162	354	0.65	0.00255	149	234
At1g56520	Disease resistance protein (TIR-NBS-LRR class) family	1.033	0.00439	1063	2090	1.444	0.0011	657	1794
At1g56650	ATMYB75 (MYB DOMAIN PROTEIN 75); Encodes a putative MYB domain containing transcription factor involved in anthocyanin metabolism and radical scavenging. Essential for the sucrose-mediated expression of the dihydroflavonol reductase gene.	1.051	0.08838	340	698	-0.515	0.48236	2774	1907
At1g56660	unknown protein	1.718	0.0011	2077	6466	1.02	0.0285	2431	4802
At1g56670	GDSL-like Lipase/Acylhydrolase superfamily protein	-1.342	0.00015	1236	493	-0.976	0.00174	925	469
At1g56710	Pectin lyase-like superfamily protein	2.039	0.00017	192	787	1.574	0.00143	328	993
At1g56720	Protein kinase superfamily protein	-1.93	0.0055	2166	542	-1.269	0.0345	1443	584
At1g57560	AtMYB50 (myb domain protein 50); Member of the R2R3 factor gene family.	2.929	0.0003	998	6451	2.894	0.0004	531	4764
At1g57630	Toll-Interleukin-Resistance (TIR) domain family protein	4.299	6.3234e-06	5195	101666	4.698	9.9755e-06	2744	67413
At1g58070	unknown protein	-1.309	0.00256	1343	551	-0.852	0.03365	1469	815
At1g58160	Mannose-binding lectin superfamily protein	-1.403	0.0011	774	303	-1.116	0.0065	742	346
At1g58170	Disease resistance-responsive (dirigent-like protein) family protein	-1.7	0.00268	3179	961	-0.743	0.14072	2185	1301
At1g58225	unknown protein	0.625	0.09014	3674	5410	1.359	0.00392	3687	9539
At1g58290	HEMA1 (Glutamyl-tRNA reductase family protein); Encodes a protein with glutamyl-tRNA reductase (GluTR) activity, catalyzing the NADPH-dependent reduction of Glu-tRNA(Glu) to glutamate 1-semialdehyde (GSA) with the release of free tRNA(Glu). It is involved in the early steps of chlorophyll biosynthesis.	-1.883	5.4521e-05	99463	26440	-1.007	0.00379	82114	40895
At1g58300	HO4 (heme oxygenase 4); Encodes a member (HO4) of the heme oxygenase family.	3.931	5.7012e-05	400	5654	3.5	0.0002	672	7599
At1g58360	AAP1 (amino acid permease 1); Encodes AAP1 (amino acid permease 1), a neutral amino acid transporter expressed in seeds. Functions in amino acid uptake into embryos.	1.031	0.0013	7222	14223	0.22	0.4093	8024	9034
At1g58370	ATXYN1 (ARABIDOPSIS THALIANA XYLANASE 1); Encodes a protein with xylanase activity.	-2.556	0.00165	5664	1055	-1.214	0.08296	4502	1952
At1g58420	Uncharacterised conserved protein UCP031279	0.064	0.90954	1302	1297	1.712	0.00309	932	2998
At1g58520	RXW8 (lipases;hydrolases, acting on ester bonds)	-2.336	0.00125	8918	1498	-2.041	0.00443	8217	1973
At1g59030	GDSL-like Lipase/Acylhydrolase superfamily protein	-1.211	0.00129	275	114	-0.157	0.69781	130	116
At1g59590	ZCF37; ZCF37 mRNA, complete cds	2.846	0.00041	1483	10853	2.331	0.00228	1311	6389
At1g59660	Nucleoporin autopeptidase	1.339	0.00091	2007	4979	0.996	0.00791	2510	5006
At1g59710	Protein of unknown function (DUF569)	1.142	0.0038	8207	16145	1.029	0.0071	6712	13289
At1g59730	ATH7 (thioredoxin H-type 7)	1.563	0.00553	125	375	1.548	0.00909	1675	5105
At1g59840	CCB4 (cofactor assembly of complex C)	-1.011	0.0065	4709	2237	-0.629	0.0748	4111	2715
At1g59870	ABCG36 (ATP-BINDING CASSETTE G36); ATP binding cassette transporter. Localized to the plasma membrane in uninfected cells. In infected leaves, the protein concentrated at infection sites. Contributes to nonhost resistance to inappropriate pathogens that enter by direct penetration in a salicylic acid–dependent manner. Required for mlo resistance. Has Cd transporter activity (Cd2+ extrusion pump) …	1.951	0.00215	58656	200303	1.551	0.01179	57505	167441
At1g59930	MADS-box family protein	-0.594	0.09959	481	311	-1.436	0.00258	793	293
At1g60000	RNA-binding (RRM/RBD/RNP motifs) family protein	-1.38	0.00562	39025	15669	-0.987	0.04101	35871	18187
At1g60010	unknown protein	-1.206	0.00559	27087	11624	-0.642	0.11594	28846	18950
At1g60120	gypsy-like retrotransposon family, has a 3.3e-38 P-value blast match to GB:226407 retrotransposon del1-46 (Gypsy_Ty3-element) (Lilium henryi)	1.09	0.00463	205	422	0.577	0.10617	343	516
At1g60130	Mannose-binding lectin superfamily protein	1.853	2.7492e-05	128	460	1.022	0.00171	122	249
At1g60260	BGLU5 (beta glucosidase 5)	-1.587	0.00029	4130	1350	-0.917	0.0106	5725	3025
At1g60270	BGLU6 (beta glucosidase 6)	-2.207	0.001	8581	1885	-1.554	0.0117	11552	4030
At1g60360	RING/U-box superfamily protein	-1.461	0.00338	611	222	-0.562	0.21838	1344	957
At1g60420	DC1 domain-containing protein; Reduce transmission through pollen.	1.758	1.4189e-05	14039	47384	0.907	0.00131	19113	35746
At1g60470	AtGolS4 (galactinol synthase 4)	2.063	2.395e-05	102	435	1.467	0.00034	104	286
At1g60540	DRP4B (Dynamin related protein 4B); pseudogene of the dynamin family	-1.046	0.00247	216	101	-0.503	0.10088	153	108
At1g60550	ECHID (enoyl-CoA hydratase/isomerase D)	-1.236	0.00188	23113	9832	-0.808	0.02645	28159	16248
At1g60590	Pectin lyase-like superfamily protein	-1.793	0.00188	4418	1245	-0.976	0.0556	4749	2438
At1g60610	SBP (S-ribonuclease binding protein) family protein	1.007	0.01307	4758	9378	1.208	0.00794	4207	9737
At1g60630	Leucine-rich repeat protein kinase family protein	-1.698	0.00263	1979	592	-1.257	0.01941	1966	839
At1g60680	NAD(P)-linked oxidoreductase superfamily protein	1.499	0.00386	208	640	0.074	0.92788	243	256
At1g60690	NAD(P)-linked oxidoreductase superfamily protein	2.134	0.00012	4116	18192	1.164	0.00677	4883	11054
At1g60730	NAD(P)-linked oxidoreductase superfamily protein	4.845	1.1306e-06	3243	93174	3.21	2.1066e-05	5119	47215
At1g60740	Thioredoxin superfamily protein	3.667	1.8792e-05	199	2600	2.285	0.00056	175	847
At1g60750	NAD(P)-linked oxidoreductase superfamily protein	3.705	2.2855e-05	113	1553	1.581	0.00578	122	383
At1g60790	TBL2 (TRICHOME BIREFRINGENCE-LIKE 2); Encodes a member of the TBL (TRICHOME BIREFRINGENCE-LIKE) gene family containing a plant-specific DUF231 (domain of unknown function) domain. TBL gene family has 46 members, two of which (TBR/AT5G06700 and TBL3/AT5G01360) have been shown to be involved in the synthesis and deposition of secondary wall cellulose, presumably by influencing the esterification st…	-1.382	0.0003	7442	2824	-1.32	0.0007	7080	2794
At1g60890	Phosphatidylinositol-4-phosphate 5-kinase family protein	1.317	0.00071	3059	7362	0.903	0.00951	2908	5423
At1g60970	SNARE-like superfamily protein	2.537	7.0426e-07	163	943	2.604	2.4907e-06	223	1360
At1g60987	SCRL5 (SCR-like 5); Encodes a member of a family of small, secreted, cysteine rich proteins with sequence similarity to SCR (S locus cysteine-rich protein).	1.312	0.00011	93	229	1.315	0.0002	97	245
At1g61120	GES (GERANYLLINALOOL SYNTHASE); Encodes a geranyllinalool synthase that produces a precursor to TMTT, a volatile plant defense C16-homoterpene. GES transcript levels rise in response to alamethicin, a fungal peptide mixture that damages membranes. This transcriptional response is blocked in JA biosynthetic and JA signaling mutants, but GES transcript levels still rise in response to alamethicin i…	2.201	0.0012	414	1790	5.446	1.2058e-05	161	7319
At1g61140	EDA16 (embryo sac development arrest 16)	1.337	0.0048	2557	7664	1.104	0.0119	2551	5554
At1g61250	SC3 (secretory carrier 3); Encodes a putative secretory carrier membrane protein (SC3).	1.269	0.0012	31917	77908	1.01	0.0068	35856	73821
At1g61370	S-locus lectin protein kinase family protein	2.064	0.00042	768	2949	2.191	0.00052	469	2140
At1g61380	SD1-29 (S-domain-1 29)	1.39	0.00905	3608	8951	1.774	0.00389	2355	8045
At1g61420	S-locus lectin protein kinase family protein	1.27	0.0065	917	2447	1.894	0.0011	742	3229
At1g61460	S-locus protein kinase, putative	1.106	0.0084	845	2001	1.466	0.0019	795	2463
At1g61470	Polynucleotidyl transferase, ribonuclease H-like superfamily protein	0.982	0.0122	675	1419	1.303	0.0044	480	1324
At1g61475	ATP binding	1.097	0.00053	1370	2943	1.438	0.00019	1275	3464
At1g61490	S-locus lectin protein kinase family protein	1.411	0.00037	379	1014	1.502	0.00045	292	829
At1g61550	S-locus lectin protein kinase family protein	1.134	0.00269	161	361	1.488	0.00096	165	467
At1g61560	ATMLO6 (MILDEW RESISTANCE LOCUS O 6); A member of a large family of seven-transmembrane domain proteins specific to plants, homologs of the barley mildew resistance locus o (MLO) protein. The Arabidopsis genome contains 15 genes encoding MLO proteins, with localization in plasma membrane. Phylogenetic analysis revealed four clades of closely-related AtMLO genes. ATMLO6 belongs to the clade IV, wi…	1.559	0.01022	766	2119	2.001	0.00429	294	1107
At1g61610	S-locus lectin protein kinase family protein	1.979	0.00103	815	2877	1.295	0.01627	769	1884
At1g61665	pseudogene, similar to serine/threonine kinase, blastp match of 55% identity and 3.4e-14 P-value to GP|2181190|emb|CAA73134.1||Y12531 serine/threonine kinase {Brassica oleracea}	1.367	0.00581	320	756	0.683	0.14332	403	646
At1g61740	Sulfite exporter TauE/SafE family protein	-0.527	0.07895	58920	41284	-1.172	0.00279	70468	30942
At1g61760	Late embryogenesis abundant (LEA) hydroxyproline-rich glycoprotein family	-1.042	0.00084	998	483	-0.238	0.37318	1680	1421
At1g61795	PAK-box/P21-Rho-binding family protein	-1.231	0.0004	1844	774	-0.714	0.0151	1573	954
At1g61800	ATGPT2 (ARABIDOPSIS GLUCOSE-6-PHOSPHATE/PHOSPHATE TRANSLOCATOR 2); glucose6-Phosphate/phosphate transporter 2	3.008	0.0025	3333	22886	1.069	0.2253	9994	19960
At1g61810	BGLU45 (beta-glucosidase 45)	3.499	0.0003	373	4577	3.044	0.0008	219	2314
At1g62030	Cysteine/Histidine-rich C1 domain family protein	-1.128	0.00046	2512	1149	-0.671	0.01355	2264	1408
At1g62190	Kua-ubiquitin conjugating enzyme hybrid localisation domain	-2.017	5.4849e-05	536	129	-1.13	0.00297	304	139
At1g62250	unknown protein	-1.446	0.0047	9543	3573	-1.267	0.0251	8426	3372
At1g62300	WRKY6 (WRKY family transcription factor); Encodes a transcription factor WRKY6. Regulates Phosphate1 (Pho1) expression in response to low phosphate (Pi) stress.	2.409	3.8118e-05	953	6212	1.622	0.0035	881	3785
At1g62380	ACO2 (ACC oxidase 2); Encodes a protein similar to 1-aminocyclopropane-1-carboxylic oxidase (ACC oxidase). Expression of the AtACO2 transcripts is affected by ethylene.	1.044	0.0002	120531	239642	0.81	0.0031	133762	217418
At1g62420	Protein of unknown function (DUF506)	2.006	0.00142	344	1285	1.827	0.004	268	954
At1g62422	unknown protein	1.226	0.00217	6931	15808	0.959	0.01288	7718	14929
At1g62520	unknown protein	-1.612	0.00018	7923	2637	-1.111	0.00275	6364	2964
At1g62560	FMO GS-OX3 (flavin-monooxygenase glucosinolate S-oxygenase 3); belongs to the flavin-monooxygenase (FMO) family, encodes a glucosinolate S-oxygenase that catalyzes the conversion of methylthioalkyl glucosinolates to methylsulfinylalkyl glucosinolates	-2.548	0.00033	5791	964	-2.478	0.00068	9392	1771
At1g62580	Flavin-binding monooxygenase family protein	2.646	0.00109	98	688	4.166	0.00013	107	2062
At1g62690	unknown protein	1.763	0.00462	243	876	1.384	0.02367	205	589
At1g62710	BETA-VPE (beta vacuolar processing enzyme); Encodes a vacuolar processing enzyme belonging to a novel group of cysteine proteases that is expressed specifically in seeds and is essential for the proper processing of storage proteins.	1.637	0.00941	463	1242	0.824	0.17906	1217	2166
At1g62730	Terpenoid synthases superfamily protein	1.39	9.0298e-05	2107	5444	1.462	0.00013	2081	5722
At1g62790	Bifunctional inhibitor/lipid-transfer protein/seed storage 2S albumin superfamily protein	1.191	0.00146	10455	23108	0.826	0.01642	13256	23437
At1g62800	ASP4 (aspartate aminotransferase 4); Encodes aspartate aminotransferase (Asp4).	-1.842	0.0217	1445	303	-1.749	0.0085	2744	785
At1g62840	Protein of unknown function (DUF1442)	1.679	0.00267	910	2975	1.195	0.02367	1165	2705
At1g62935	unknown protein	0.933	0.00358	108	208	-0.118	0.76814	110	102
At1g63010	Major Facilitator Superfamily with SPX (SYG1/Pho81/XPR1) domain-containing protein	1.111	0.0027	4065	9218	0.673	0.0542	5397	8225
At1g63170	Zinc finger, C3HC4 type (RING finger) family protein	-1.102	0.0011	10716	4522	-0.869	0.0109	8470	4644
At1g63180	UGE3 (UDP-D-glucose/UDP-D-galactose 4-epimerase 3); Encodes a protein with UDP-D-glucose 4-epimerase activity. Involved in pollen development.	2.345	0.00223	2892	14000	0.432	0.58762	3699	5065
At1g63230	Tetratricopeptide repeat (TPR)-like superfamily protein	-1.137	0.0019	754	319	-0.871	0.0045	566	306
At1g63240	unknown protein	-1.217	0.0037	2447	1030	-0.891	0.013	2438	1306
At1g63245	CLE14 (CLAVATA3/ESR-RELATED 14); Member of a large family of putative ligands homologous to the Clavata3 gene. Consists of a single exon. Can not replace CLV3 function in vivo.	2.221	2.2257e-05	290	1370	2.296	3.6171e-05	214	1038
At1g63310	unknown protein	-1.676	0.00459	7633	2553	-0.859	0.11696	11504	6597
At1g63440	HMA5 (heavy metal atpase 5); The Arabidopsis P-type ATPase HMA5 is involved in Cu detoxification. hma5 mutant plants exhibit Cu hypersensitivity, which is especially dramatic in roots where HMA5 is mostly expressed.	1.96	1.799e-05	384	2072	0.644	0.0301	658	1181
At1g63530	BEST Arabidopsis thaliana protein match is: hydroxyproline-rich glycoprotein family protein (TAIR:AT1G63540.1)	2.076	2.8287e-05	272	1195	1.301	0.0008	434	1126
At1g63720	BEST Arabidopsis thaliana protein match is: hydroxyproline-rich glycoprotein family protein (TAIR:AT5G52430.1)	3.019	7.5184e-06	972	7347	2.758	1.6225e-05	690	5056
At1g63840	RING/U-box superfamily protein	3.195	3.1559e-05	6641	56740	2.536	0.00023	5278	30615
At1g64060	ATRBOH F (respiratory burst oxidase protein F); Interacts with AtrbohD gene to fine tune the spatial control of ROI production and hypersensitive response to cell in and around infection site.	1.08	0.00423	1506	3168	1.082	0.00665	2350	5035
At1g64070	RLM1 (RESISTANCE TO LEPTOSPHAERIA MACULANS 1); Encodes a TIR-NBS-LRR class of disease resistance protein effective against Leptosphaeria maculans.	1.359	6.133e-05	134	343	0.655	0.00731	133	209
At1g64110	P-loop containing nucleoside triphosphate hydrolases superfamily protein	1.199	0.0045	106	242	1.31	0.0089	121	294
At1g64180	intracellular protein transport protein USO1-related	-1.58	2.8315e-05	2221	735	-1.348	0.0001	2150	839
At1g64355	unknown protein	-1.237	0.0031	8129	3274	-0.773	0.0158	7554	4440
At1g64520	RPN12a (regulatory particle non-ATPase 12A)	1.275	0.0005	35880	85556	1.003	0.00341	38496	77937
At1g64610	Transducin/WD40 repeat-like superfamily protein	1.429	1.6334e-05	2015	5410	1.95	7.705e-06	1498	5801
At1g64625	Serine/threonine-protein kinase WNK (With No Lysine)-related	-1.843	0.00022	1459	390	-1.433	0.00168	1128	417
At1g64670	BDG1 (BODYGUARD1); Encodes a epidermally expressed extracellular protein that likely functions as an alpha-beta hydrolase and is required for normal cuticle formation. Homozygous mutant plants are dwarfed and have abnormal leaves, collapsed cells, reduced numbers of trichomes. The specific role of BDG is unclear: it may function in cutin biosynthesis or as a cross-linking enzyme in the cell wall …	-1.282	0.00355	3278	1284	-1.44	0.00304	2735	1000
At1g64680	unknown protein	-1.575	3.6127e-05	21805	7330	-0.876	0.00207	20593	11273
At1g64690	BLT (BRANCHLESS TRICHOME); Encodes BRANCHLESS TRICHOME (BLT) involved in trichome development. A large portion of the internal amino acid sequence of BLT is predicted to form a coiled-coil domain. BLT mutants form branchless trichomes with blunt tips.	-1.388	0.00097	1175	451	-1.35	0.00193	1656	649
At1g64770	NDF2 (NDH-dependent cyclic electron flow 1); encodes a novel subunit of the chloroplast NAD(P)H dehydrogenase complex, involved in cyclic electron flow around photosystem I to produce ATP.	-1.086	0.0013	13389	6108	-0.769	0.014	11869	6982
At1g64860	SIG1 (RNA POLYMERASE SIGMA SUBUNIT 1); Subunit of chloroplast RNA polymerase, confers the ability to recognize promoter sequences on the core enzyme	-1.176	0.00013	32526	14305	-1.047	0.00047	33223	16159
At1g64890	Major facilitator superfamily protein	1.333	0.0053	848	1981	0.433	0.3364	833	1136
At1g64940	CYP89A6 (cytochrome P450, family 87, subfamily A, polypeptide 6); member of CYP89A	2.661	1.6425e-05	1023	10697	1.051	0.4973	1241	5104
At1g64950	CYP89A5 (cytochrome P450, family 89, subfamily A, polypeptide 5); member of CYP89A	2.949	0.0011	6777	41114	2.273	0.0045	4024	19590
At1g65010	INVOLVED IN: flower development (Plant protein of unknown function (DUF827)); Putative role in flower development. Comparison of SALK_061426C to Columbia wild type in normal lighting and under low light of 33 micromoles per meter-squared per second resulted in a trend toward earlier bolting in the mutant under low light (P=0.055) (Ann Stapleton and Patrick Pridgen, 2009, personal communication).	-1.231	4.2498e-05	28283	11979	-0.933	0.00041	26534	13914
At1g65040	RING/U-box superfamily protein	1.356	0.0011	5195	13516	1.326	0.001	7182	17930
At1g65230	Uncharacterized conserved protein (DUF2358)	-2.105	2.0389e-05	24457	5637	-1.038	0.00238	19604	9568
At1g65240	Eukaryotic aspartyl protease family protein	1.65	9.0285e-05	318	978	1.779	6.461e-05	214	752
At1g65260	PTAC4 (plastid transcriptionally active 4); Encodes a protein required for thylakoid membrane formation.	-1.264	0.0015	42262	18114	-1.058	0.0067	49268	23866
At1g65295	unknown protein	-1.75	0.0009	8173	2254	-1.404	0.0014	6536	2462
At1g65310	ATXTH17 (XYLOGLUCAN ENDOTRANSGLUCOSYLASE/HYDROLASE 17); Encodes a xyloglucan endotransglucosylase/hydrolase with only only the endotransglucosylase (XET; EC 2.4.1.207) activity towards xyloglucan and non-detectable endohydrolytic (XEH; EC 3.2.1.151) activity. Expressed in the mature or basal regions of both the main and lateral roots, but not in the tip of these roots where cell division occurs.	-1.093	0.01252	505	229	-1.691	0.00191	531	165
At1g65347	copia-like retrotransposon family, has a 7.5e-50 P-value blast match to GB:CAA72989 open reading frame 1 (Ty1_Copia-element) (Brassica oleracea)	2.009	2.5895e-05	180	721	1.444	0.00034	186	494
At1g65350	UBQ13 (ubiquitin 13); polyubiquitin gene,Columbia ecotype revealed that the gene contained a 3.9-kb insertion in the coding region from mitochondrial DNA.	2.215	0.00045	1310	5771	0.668	0.16937	2464	4021
At1g65390	ATPP2-A5 (phloem protein 2 A5)	-2.487	5.4837e-05	6290	1092	-1.051	0.01293	3111	1502
At1g65480	FT (FLOWERING LOCUS T); FT, together with LFY, promotes flowering and is antagonistic with its homologous gene, TERMINAL FLOWER1 (TFL1). FT is expressed in leaves and is induced by long day treatment. Either the FT mRNA or protein is translocated to the shoot apex where it induces its own expression. Recent data suggests that FT protein acts as a long-range signal. FT is a target of CO and acts u…	-1.95	0.0011	2270	556	0.501	0.3184	290	424
At1g65481	unknown protein	1.126	0.00275	214	462	0.841	0.01932	183	329
At1g65610	ATGH9A2 (ARABIDOPSIS THALIANA GLYCOSYL HYDROLASE 9A2)	3.962	0.00011	417	6840	3.949	0.00019	374	6051
At1g65690	Late embryogenesis abundant (LEA) hydroxyproline-rich glycoprotein family	3.59	0.00119	2865	28655	4.832	0.00036	869	24285
At1g65730	YSL7 (YELLOW STRIPE like 7); Arabidopsis thaliana metal-nicotianamine transporter YSL4	1.58	0.00014	300	890	1.795	0.00012	221	764
At1g65820	microsomal glutathione s-transferase, putative	1.902	3.2326e-05	43632	163794	1.056	0.0018	63696	134318
At1g65860	FMO GS-OX1 (flavin-monooxygenase glucosinolate S-oxygenase 1); belongs to the flavin-monooxygenase (FMO) family, encodes a glucosinolate S-oxygenase that catalyzes the conversion of methylthioalkyl glucosinolates to methylsulfinylalkyl glucosinolates	-1.926	0.0061	4750	1200	-2.285	0.00387	9335	1966
At1g65890	AAE12 (acyl activating enzyme 12)	-2.087	0.00278	684	137	-0.912	0.14332	759	399
At1g65960	GAD2 (glutamate decarboxylase 2); glutamate decarboxylase (GAD2)	-1.352	8.4263e-05	80126	31692	-1.355	0.00016	89694	35162
At1g65970	TPX2 (thioredoxin-dependent peroxidase 2); thioredoxin-dependent peroxidase 2	4.405	0.00232	5963	94074	3.303	0.01661	2109	20391
At1g66090	Disease resistance protein (TIR-NBS class)	3.529	7.4409e-05	9013	100180	3.267	0.00021	3488	30652
At1g66100	Plant thionin; Predicted to encode a PR (pathogenesis-related) protein. Belongs to the plant thionin (PR-13) family with the following members: At1g66100, At5g36910, At1g72260, At2g15010, At1g12663, At1g12660.	-3.377	0.0001	28296	1457	-2.129	0.0067	7788	1097
At1g66130	NAD(P)-binding Rossmann-fold superfamily protein	-1.941	0.00223	30288	8704	-1.477	0.01502	34568	12668
At1g66170	MMD1 (MALE MEIOCYTE DEATH 1); encodes a PHD-domain containing protein required for male meiosis. Gene is expressed in developing male meiocytes and protein is localized to the nucleus.	0.768	0.00552	148	250	1.137	0.00101	118	261
At1g66180	Eukaryotic aspartyl protease family protein	-1.794	3.936e-05	44675	12758	-0.997	0.00227	55034	27571
At1g66230	AtMYB20 (myb domain protein 20); Encodes a putative transcription factor (MYB20).	-1.065	0.00362	6032	2904	0.28	0.43895	2991	3526
At1g66390	MYB90 (myb domain protein 90); production of anthocyanin pigment 2 protein (PAP2)	2.348	0.00072	171	854	2.954	0.00033	305	2436
At1g66550	WRKY67 (WRKY DNA-binding protein 67); member of WRKY Transcription Factor; Group III	4.297	4.6231e-05	194	4302	3.341	0.00038	105	1118
At1g66580	RPL10C (ribosomal protein L10 C)	1.57	0.001	57734	180620	0.436	0.2593	60504	85167
At1g66600	ABO3 (ABA overly sensitive mutant 3); A member of WRKY Transcription Factor; Group III. Involved in the regulation of plant responses to ABA and drought stress.	5.061	7.0464e-05	914	24450	3.834	0.00067	475	6732
At1g66670	CLPP3 (CLP protease proteolytic subunit 3); One of several nuclear-encoded ClpPs (caseinolytic protease). Contains a highly conserved catalytic triad of Ser-type proteases (Ser-His-Asp). The name reflects nomenclature described in Adam et. al (2001).	1.027	0.00029	50190	101649	0.631	0.00779	51418	79582
At1g66700	PXMT1 (S-adenosyl-L-methionine-dependent methyltransferases superfamily protein); A member of the Arabidopsis SABATH methyltransferase gene family. Encodes PXMT1, a methyltransferase that methylates 1,7-paraxanthine.	1.195	0.2936	3218	4088	3.957	0.0046	480	8533
At1g66725	MIR163 (microRNA163); Encodes a microRNA that targets several SAMT family members. miR163, is highly expressed in A. thaliana diploids but down-regulated in A. thaliana autotetraploids and repressed in A. arenosa and A. suecica. MicroRNAs are regulatory RNAs with a mature length of ~21-nucleotides that are processed from hairpin precursors by Dicer-like enzymes. MicroRNAs can negatively regulate …	1.09	0.00746	10325	22321	0.827	0.03987	6436	11360
At1g66780	MATE efflux family protein	1.925	0.00014	160	616	0.758	0.03583	226	371
At1g66852	Carbohydrate-binding X8 domain superfamily protein	1.689	0.00032	112	372	2.832	2.8591e-05	107	764
At1g66870	Carbohydrate-binding X8 domain superfamily protein	3.356	1.9282e-05	137	1487	4.634	8.4622e-06	139	3437
At1g66880	Protein kinase superfamily protein	1.195	0.0296	6088	18231	1.798	0.0011	4478	18750
At1g66890	FUNCTIONS IN: molecular_function unknown; INVOLVED IN: biological_process unknown; LOCATED IN: chloroplast; EXPRESSED IN: 22 plant structures; EXPRESSED DURING: 13 growth stages; BEST Arabidopsis thaliana protein match is: 50S ribosomal protein-related (TAIR:AT5G16200.1); Has 36 Blast hits to 36 proteins in 7 species: Archae - 0; Bacteria - 0; Metazoa - 0; Fungi - 0; Plants - 36; Viruses - 0; Oth…	-1.25	0.0086	11374	5033	-0.68	0.13835	10605	6707
At1g66920	Protein kinase superfamily protein	1.272	0.01205	3797	8971	1.856	0.00254	3187	11257
At1g66940	protein kinase-related	-1.979	9.0298e-05	26561	6827	-1.265	0.00224	22299	9309
At1g67000	Protein kinase superfamily protein	1.473	0.00134	302	823	1.533	0.00182	286	858
At1g67070	DIN9 (DARK INDUCIBLE 9); Encodes a protein with phosphomannose isomerase activity that is involved in synthesis of ascorbic acid. Expression is induced after 24 hours of dark treatment, in senescing leaves and treatment with exogenous photosynthesis inhibitor. Induction of gene expression was suppressed in excised leaves supplied with sugar. The authors suggest that the gene's expression pattern …	3.006	1.4582e-06	727	5753	0.617	0.0192	1081	1662
At1g67110	CYP735A2 (cytochrome P450, family 735, subfamily A, polypeptide 2); member of CYP709A	-1.247	0.00103	285	118	-0.861	0.0126	209	114
At1g67160	F-box family protein with a domain of unknown function (DUF295)	0.999	0.00057	108	218	1.349	0.00017	104	265
At1g67250	Proteasome maturation factor UMP1	1.754	0.00582	7051	21157	1.034	0.08541	8719	17846
At1g67340	HCP-like superfamily protein with MYND-type zinc finger	-1.219	0.00048	8790	3738	-0.755	0.01148	6085	3621
At1g67360	Rubber elongation factor protein (REF)	3.117	2.8739e-05	5053	45733	1.65	0.0021	14662	46950
At1g67520	lectin protein kinase family protein	2.909	0.00014	943	6865	2.597	0.00047	722	4401
At1g67540	unknown protein	1.039	0.00014	115	235	0.007	0.9861	106	107
At1g67570	Protein of unknown function (DUF3537)	-1.143	0.0026	712	315	-0.694	0.055	552	332
At1g67590	Remorin family protein	-1.663	0.0008	4989	1506	-1.581	0.00184	6444	2185
At1g67635	BEST Arabidopsis thaliana protein match is: phosphatidylinositol 3- and 4-kinase family protein (TAIR:AT1G27570.1)	3.332	0.00021	112	1254	1.238	0.05769	117	292
At1g67650	SRP72 RNA-binding domain	3.275	0.00018	406	4403	2.401	0.00197	461	2577
At1g67660	Restriction endonuclease, type II-like superfamily protein	1.689	0.004	959	3121	1.104	0.0766	1022	2648
At1g67700	unknown protein	-1.365	0.00012	87338	33575	-0.712	0.00847	86904	53190
At1g67750	Pectate lyase family protein	-1.58	0.01331	9310	2607	-2.04	0.0055	6590	1602
At1g67790	unknown protein	-1.478	0.0017	1017	381	-1.031	0.01817	843	417
At1g67800	Copine (Calcium-dependent phospholipid-binding protein) family	1.926	0.0007	1385	6023	1.464	0.0047	1289	3956
At1g67810	SUFE2 (sulfur E2); Encodes a protein capable of stimulating the cysteine desulfurase activity of CpNifS (AT1G08490) in vitro. SufE2:GFP localizes to the chloroplasts where it is likely to play a role in iron-sulfur cluster assembly. Transcript levels for this gene are high in the pollen relative to other organs based on RT-PCR analysis.	2.644	9.2015e-05	1053	6823	2.855	0.00011	733	5323
At1g67920	unknown protein	1.452	0.04853	1928	3988	2.726	0.00345	467	3127
At1g67970	HSFA8 (heat shock transcription factor A8); member of Heat Stress Transcription Factor (Hsf) family	2.019	0.00071	3985	15193	2.114	0.00095	3116	13243
At1g67980	CCOAMT (caffeoyl-CoA 3-O-methyltransferase); Encodes S-adenosyl-L-methionine: transcaffeoyl Coenzyme A 3-O-methyltransferase.	5.977	4.2392e-06	714	45003	4.483	4.4318e-05	290	6475
At1g68010	HPR (hydroxypyruvate reductase); Encodes hydroxypyruvate reductase.	-1.468	0.0054	70655	28163	-1.093	0.0349	100433	53417
At1g68180	RING/U-box superfamily protein	-0.866	0.00544	272	149	-0.07	0.88027	439	428
At1g68190	B-box zinc finger family protein	-1.865	0.0073	5386	1466	-0.55	0.3596	3464	2342
At1g68200	Zinc finger C-x8-C-x5-C-x3-H type family protein	4.771	4.9596e-06	357	10087	3.446	6.2535e-05	319	3737
At1g68230	Reticulon family protein	-1.189	0.00176	2218	974	-0.368	0.27411	3611	2832
At1g68300	Adenine nucleotide alpha hydrolases-like superfamily protein	1.262	2.8249e-05	22138	53006	1.053	0.00016	26422	54912
At1g68310	Protein of unknown function (DUF59); Encodes a protein that has been shown to specifically interact with a sequence motif, PIEPPPHH, in the cytoplasmic tail of a membrane protein that directs the protein from the ER to vacuoles where it is internalized.	1.083	0.0025	6490	13640	0.608	0.0469	7296	11089
At1g68320	AtMYB62 (myb domain protein 62); putative transcription factor: R2R3-MYB transcription family. Involved in regulation of phosphate starvation responses and gibberellic acid biosynthesis.	1.353	0.00019	255	644	1.769	7.1606e-05	218	743
At1g68360	C2H2 and C2HC zinc fingers superfamily protein	-1.406	0.0039	1552	551	-0.503	0.26996	1798	1272
At1g68530	CER6 (ECERIFERUM 6); Encodes KCS6, a member of the 3-ketoacyl-CoA synthase family involved in the biosynthesis of VLCFA (very long chain fatty acids).	-1.813	6.1762e-05	19344	4674	-1.711	0.0001	28886	8228
At1g68620	alpha/beta-Hydrolases superfamily protein	4.657	9.0704e-06	2370	60083	3.042	0.0002	4732	39583
At1g68630	PLAC8 family protein	1.708	0.00331	186	544	0.647	0.22398	123	193
At1g68660	Ribosomal protein L12/ ATP-dependent Clp protease adaptor protein ClpS family protein	-0.964	0.00527	39808	20652	-1.076	0.00462	51366	24504
At1g68690	Protein kinase superfamily protein	1.393	0.00015	931	2411	1.041	0.00145	1046	2155
At1g68735	Encodes a defensin-like (DEFL) family protein.; Encodes a defensin-like (DEFL) family protein.	1.362	8.3083e-05	123	325	1.425	0.0001	183	508
At1g68760	ATNUDT1 (ARABIDOPSIS THALIANA NUDIX HYDROLASE HOMOLOG 1); Encodes a cytosol-localized nudix hydrolase that hydrolyzes 8-oxo-(d)GTP to its monophosphate form. This protective mechanism prevents the misincorporation of these oxidized nucleotides into DNA and RNA. NUDX1 also has a low level of dihydroneopterin triphosphate pyrophosphatase activity in vitro and may participate in the folate synthesis…	-1.383	0.00053	6663	2492	-1.055	0.00426	5652	2720
At1g68780	RNI-like superfamily protein	-2.162	0.00129	9950	2481	-1.589	0.0111	7450	2485
At1g68810	basic helix-loop-helix (bHLH) DNA-binding superfamily protein	-1.772	0.00032	4532	1321	-1.084	0.00875	3192	1507
At1g68820	Transmembrane Fragile-X-F-associated protein	1.634	1.4591e-05	6277	19417	1.108	0.00027	7152	15436
At1g68870	ATSOFL2 (SOB FIVE-LIKE 2); AtSOFL1 acts redundantly with AtSOFL2 as positive regulator of cytokinin levels and cytokinin-mediated development.	-1.896	7.6682e-05	744	201	-1.737	0.00023	663	198
At1g68890	magnesium ion binding; Homologous to the four eubacterial men genes involved in menanoquinone biosynthesis. Studies of mutants defective in this gene demonstrated its involvement in phylloquinone biosynthesis in Arabidopsis.	-1.123	0.0009	2041	776	-0.533	0.1263	1734	1016
At1g68940	Armadillo/beta-catenin-like repeat family protein	1.558	0.00035	145	431	1.432	0.00102	135	370
At1g69080	Adenine nucleotide alpha hydrolases-like superfamily protein	-1.977	0.00016	2090	523	-1.42	0.00199	2113	793
At1g69160	unknown protein	-1.601	0.00029	9144	2997	-0.578	0.07754	7563	5126
At1g69252	other RNA	-1.17	0.0006	19424	8543	-1.176	0.0012	29749	12674
At1g69270	RPK1 (receptor-like protein kinase 1); RPK1 is a leucine-rich receptor-like kinase located in the plasma membrane which is upregulated by abscisic acid, dehydration, high salt, low temperature, but not by other plant hormones. RPK1 knock-out and antisense plants show an ABA-insensitive phenotype. RPK1 plays a role in ABA-controlled cell proliferation and is a regulator of the ABA signal transduct…	1.861	0.00028	3471	11949	1.098	0.00917	5020	10748
At1g69325	Remorin family protein	-0.889	0.04209	1128	610	-0.515	0.27121	3435	2496
At1g69330	RING/U-box superfamily protein	-1.225	0.00025	2820	1189	-0.83	0.00403	2479	1393
At1g69410	ATELF5A-3 (EUKARYOTIC ELONGATION FACTOR 5A-3); Encodes eIF5A-2, a putative eukaryotic translation initiation factor. There are three eIF5A coding genes in Arabidopsis: eIF5A-1/At1g13950, eIF5A-2/At1g26630 and eIF5A-3/At1g69410.	1.514	1.4577e-05	32965	93692	0.593	0.006	45721	68997
At1g69420	DHHC-type zinc finger family protein	-1.657	0.0007	16922	5310	-1.619	0.0014	16158	5254
At1g69480	EXS (ERD1/XPR1/SYG1) family protein	2.413	0.00038	205	1061	2.998	0.00018	212	1834
At1g69490	ANAC029 (Arabidopsis NAC domain containing protein 29); Encodes a member of the NAC transcription factor gene family. It is expressed in floral primordia and upregulated by AP3 and PI. Its expression is associated with leaf senescence.	1.434	0.0009	18541	47803	2.446	5.6335e-05	8330	44172
At1g69500	CYP704B1 (cytochrome P450, family 704, subfamily B, polypeptide 1); Encodes a cytochrome P450, designated CYP704B1. Expressed in the developing anthers. Essential for pollen exine development. Mutations in CYP704B1 result in impaired pollen walls that lack a normal exine layer and exhibit a characteristic striped surface, termed zebra phenotype. Heterologous expression of CYP704B1 in yeast cells …	3.645	0.00051	118	1853	4.199	0.00039	101	1912
At1g69520	S-adenosyl-L-methionine-dependent methyltransferases superfamily protein	1.214	0.00132	5294	12078	1.57	0.00051	3916	11637
At1g69523	S-adenosyl-L-methionine-dependent methyltransferases superfamily protein	-2.422	0.0008	6785	1086	-0.959	0.101	3713	1899
At1g69530	ATEXPA1 (expansin A1); Member of Alpha-Expansin Gene Family. Naming convention from the Expansin Working Group (Kende et al, Plant Mol Bio). Involved in the formation of nematode-induced syncytia in roots of Arabidopsis thaliana.	-2.611	0.0001	68552	10343	-2.121	0.0006	82300	19075
At1g69580	Homeodomain-like superfamily protein	-1.125	0.00034	3422	1547	-0.527	0.03186	6017	4184
At1g69588	CLE45 (CLAVATA3/ESR-RELATED 45); Belongs to a large gene family, called CLE for CLAVATA3/ESR-related, encoding small peptides with conserved carboxyl termini	-1.154	0.0003	371	166	-0.783	0.0048	413	240
At1g69700	ATHVA22C (HVA22 homologue C); Part of the AtHVA22 family. Protein expression is ABA- and stress-inducible.	-1.08	0.00329	10974	5054	-0.605	0.07129	8588	5679
At1g69790	Protein kinase superfamily protein	3.268	8.2756e-05	432	3790	1.913	0.00337	659	2542
At1g69828	Defensin-like (DEFL) family protein; Encodes a defensin-like (DEFL) family protein.	2.116	0.00428	215	1100	2.276	0.00462	191	934
At1g69840	SPFH/Band 7/PHB domain-containing membrane-associated protein family	1.473	0.0008	12997	36441	1.615	0.0006	9584	29533
At1g69870	NRT1.7 (nitrate transporter 1.7); Encodes a low affinity nitrate transporter NRT1.7. Expressed in phloem. Responsible for source-to-sink remobilization of nitrate.	2.747	2.864e-05	1694	13273	1.205	0.0054	4462	9860
At1g69880	ATH8 (thioredoxin H-type 8)	5.167	0.00014	473	12940	2.673	0.0099	1356	8580
At1g69920	ATGSTU12 (ARABIDOPSIS THALIANA GLUTATHIONE S-TRANSFERASE TAU 12); Encodes glutathione transferase belonging to the tau class of GSTs. Naming convention according to Wagner et al. (2002).	2.575	0.00013	281	1648	3.827	2.5044e-05	179	2511
At1g69930	ATGSTU11 (glutathione S-transferase TAU 11); Encodes glutathione transferase belonging to the tau class of GSTs. Naming convention according to Wagner et al. (2002).	3.815	1.4039e-05	455	6169	5.376	6.2391e-06	369	14523
At1g70130	Concanavalin A-like lectin protein kinase family protein	0.22	0.34634	122	140	0.855	0.00393	443	798
At1g70140	ATFH8 (formin 8); Encodes a group I formin. Binds to F-actin barbed ends. Has severing actin filaments activity. Binds profilin. Involved in the initiation and tip growth of root hairs through regulation of actin cytoskeleton.	2.829	1.8511e-05	398	2818	1.776	0.0003	583	1991
At1g70170	MMP (matrix metalloproteinase); mutant has Late flowering; Early senescence; Matrix Metalloproteinase	2.984	1.2186e-06	153	1207	1.657	6.6799e-05	130	407
At1g70210	CYCD1.1 (CYCLIN D1.1); Encodes a D-type cyclin that physically interacts with CDC2A. Its expression is upregulated early during germination.	-1.088	0.00609	1301	639	-0.999	0.01447	1092	545
At1g70270	unknown protein	-2.653	0.00048	1130	159	0.139	0.88225	141	157
At1g70300	KUP6 (K+ uptake permease 6); potassium transporter	1.567	3.726e-05	1440	4241	0.936	0.00144	2163	4138
At1g70370	PG2 (polygalacturonase 2)	-1.054	0.0014	32641	11922	-1.029	0.0031	44279	16234
At1g70400	CONTAINS InterPro DOMAIN/s: NOSIC (InterPro:IPR012976); BEST Arabidopsis thaliana protein match is: pre-mRNA processing ribonucleoprotein binding region-containing protein (TAIR:AT1G60170.1); Has 479 Blast hits to 479 proteins in 178 species: Archae - 0; Bacteria - 0; Metazoa - 125; Fungi - 138; Plants - 124; Viruses - 0; Other Eukaryotes - 92 (source: NCBI BLink).	1.13	0.0006	99	219	0.669	0.01712	101	162
At1g70410	ATBCA4 (BETA CARBONIC ANHYDRASE 4); Encodes a putative beta-carbonic anhydrase betaCA4. Together with betaCA1 (At3g01500) regulates CO2-controlled stomatal movements in guard cells.	-0.782	0.0407	58189	31881	-1.068	0.0061	65153	31810
At1g70440	similar to RCD one 3 (SRO3); FUNCTIONS IN: NAD+ ADP-ribosyltransferase activity; INVOLVED IN: biological_process unknown; CONTAINS InterPro DOMAIN/s: RST domain of plant C-terminal (InterPro:IPR022003), Poly(ADP-ribose) polymerase, catalytic domain (InterPro:IPR012317); BEST Arabidopsis thaliana protein match is: similar to RCD one 2 (TAIR:AT1G23550.1); Has 176 Blast hits to 165 proteins in 18 sp…	3.086	1.4591e-05	96	864	1.23	0.00555	116	274
At1g70470	unknown protein	-1.547	0.00807	2544	867	-1.041	0.06681	5032	2533
At1g70530	CRK3 (cysteine-rich RLK (RECEPTOR-like protein kinase) 3); Encodes a cysteine-rich receptor-like protein kinase.	1.68	0.0023	3032	8996	1.175	0.0377	2646	6386
At1g70550	Protein of Unknown Function (DUF239)	-1.49	0.00107	3053	1134	-1.047	0.01189	3007	1455
At1g70690	HWI1 (HOPW1-1-INDUCED GENE1); Encodes a plasmodesmal protein that may be involved in the intercellular movement of molecules through the plasmodesmata. The protein has two DUF26 domains and a single transmembrane domain.	2.38	0.0055	1276	6074	2.715	0.0026	850	6016
At1g70760	CRR23 (CHLORORESPIRATORY REDUCTION 23); a subunit of the chloroplast NAD(P)H dehydrogenase complex, involved in PSI cyclic electron transport. Located on the thylakoid membrane. Mutant has impaired NAD(P)H dehydrogenase activity.	-3.062	0.0029	32922	4431	-1.871	0.0434	31102	8704
At1g70850	MLP34 (MLP-like protein 34)	-0.492	0.2904	189	122	-1.534	0.0056	422	145
At1g70880	Polyketide cyclase/dehydrase and lipid transport superfamily protein	-1.366	5.9162e-05	317	122	-0.628	0.00905	200	130
At1g70885	pseudogene, similar to major latex-like protein, blastp match of 64% identity and 7.2e-16 P-value to GP|13172242|gb|AAK14060.1|AF239177_1|AF239177 major latex-like protein {Prunus persica}	-1.643	0.00058	540	169	-1.397	0.00257	1120	414
At1g70890	MLP43 (MLP-like protein 43)	-2.829	1.1888e-05	26322	3613	-1.96	0.00019	74781	19107
At1g70895	CLE17 (CLAVATA3/ESR-RELATED 17); Member of a large family of putative ligands homologous to the Clavata3 gene. Consists of a single exon.	-1.418	4.3254e-05	719	261	-1.284	0.0002	558	224
At1g70940	ATPIN3 (ARABIDOPSIS PIN-FORMED 3); A regulator of auxin efflux and involved in differential growth. PIN3 is expressed in gravity-sensing tissues, with PIN3 protein accumulating predominantly at the lateral cell surface. PIN3 localizes to the plasma membrane and to vesicles. In roots, PIN3 is expressed without pronounced polarity in tiers two and three of the columella cells, at the basal side of …	-1.982	6.0609e-05	16451	4088	-1.525	0.0003	17353	6048
At1g70980	SYNC3 (Class II aminoacyl-tRNA and biotin synthetases superfamily protein)	1.313	0.00029	2324	5867	0.559	0.04222	4000	5891
At1g70985	hydroxyproline-rich glycoprotein family protein	-3.382	0.00026	6065	501	-1.749	0.0168	2640	787
At1g71100	RSW10 (RADIAL SWELLING 10); Encodes a ribose 5-phosphate isomerase involved in the formation of uridine used for the synthesis of UDP-sugars. Mutants of this gene are affected in cellulose biosynthesis.	1.188	0.0085	2768	5192	0.729	0.1546	3146	5353
At1g71140	MATE efflux family protein	3.036	4.3997e-05	2207	17179	1.54	0.00417	3542	10447
At1g71280	DEA(D/H)-box RNA helicase family protein	1.295	0.00073	117	296	1.145	0.00255	110	247
At1g71390	AtRLP11 (receptor like protein 11)	2.39	0.00012	3253	16006	2.279	0.00029	2773	13375
At1g71500	Rieske (2Fe-2S) domain-containing protein	-1.355	0.0001	94426	41169	-0.759	0.0067	84305	51549
At1g71530	Protein kinase superfamily protein	2.975	1.1145e-05	119	983	1.544	0.00099	119	348
At1g71690	Protein of unknown function (DUF579)	1.379	0.00359	181	454	1.879	0.00103	161	604
At1g71720	Nucleic acid-binding proteins superfamily	-1.011	0.00497	11988	5990	-0.579	0.08557	9421	6476
At1g71760	unknown protein	0.199	0.30835	504	574	1.006	0.00059	441	885
At1g71770	PAB5 (poly(A)-binding protein 5); Encodes a Class I polyA-binding protein. Expressed in floral organs. Binds polyA sepharose in vitro.	3.936	0.00014	212	3194	2.535	0.00315	201	1256
At1g71800	CSTF64 (cleavage stimulating factor 64); RNA 3&#8242;-end–processing factor of antisense FLC transcript. Mediates silencing of the floral repressor gene FLC.	1.282	0.00579	1633	4014	0.688	0.11533	1782	2916
At1g71810	Protein kinase superfamily protein	-1.081	0.0029	12326	5885	-0.591	0.07198	10415	7029
At1g71890	ATSUC5 (SUCROSE-PROTON SYMPORTER 5); Encodes a sucrose transporter that is expressed in the endosperm. Mutants have delayed accumulation of fatty acids and embryo maturation.	2.471	0.00823	359	2470	2.676	0.00845	435	3282
At1g71950	Proteinase inhibitor, propeptide	1.09	0.0074	9141	18811	0.413	0.2918	11289	15025
At1g72060	serine-type endopeptidase inhibitors	0.783	0.0294	6994	11729	2.436	0.0001	2462	13338
At1g72120	Major facilitator superfamily protein	2.278	0.0008	1660	7183	2.198	0.0011	1662	8482
At1g72125	Major facilitator superfamily protein	2.762	7.5374e-05	435	2863	2.187	0.00054	682	3200
At1g72220	RING/U-box superfamily protein	0.094	0.86677	483	497	1.458	0.00798	528	1486
At1g72230	Cupredoxin superfamily protein	-2.705	1.3246e-05	6523	980	-2.235	7.9054e-05	8506	1811
At1g72240	unknown protein	0.518	0.30067	2645	3543	2.242	0.00134	1222	5637
At1g72280	AERO1 (endoplasmic reticulum oxidoreductins 1); endoplasmic reticulum oxidoreductin	1.241	0.00096	1815	4206	1.943	0.00012	1244	4828
At1g72310	ATL3 (RING/U-box superfamily protein); Encodes a putative RING-H2 zinc finger protein ATL3 (ATL3).	-1.125	0.0004	4697	2142	-1.075	0.0007	5102	2422
At1g72330	ALAAT2 (alanine aminotransferase 2); Encodes for alanine aminotransferase ALAAT2.	2.382	7.1714e-05	1882	10243	1.478	0.00213	2538	7205
At1g72430	SAUR-like auxin-responsive protein family	-1.197	0.00509	85479	35617	-0.918	0.02837	66157	35295
At1g72540	Protein kinase superfamily protein	2.77	0.00048	368	2328	3.001	0.00052	305	2498
At1g72610	ATGER1 (A. THALIANA GERMIN-LIKE PROTEIN 1); germin-like protein (GLP1)	-1.048	0.0067	215015	104824	-0.682	0.0464	195420	128616
At1g72640	NAD(P)-binding Rossmann-fold superfamily protein	-1.854	9.6831e-05	6803	1718	-1.046	0.0037	5403	2522
At1g72645	unknown protein	-1.918	0.0009	7205	1800	-0.957	0.0432	6083	3003
At1g72680	ATCAD1 (CINNAMYL ALCOHOL DEHYDROGENASE 1)	3.212	3.5336e-06	8349	77094	2.476	2.9946e-05	10707	61030
At1g72690	unknown protein	1.798	0.0007	904	3471	1.635	0.0009	1029	3153
At1g72700	ATPase E1-E2 type family protein / haloacid dehalogenase-like hydrolase family protein	1.002	0.00598	2066	4145	1.37	0.00174	1833	4920
At1g72720	Protein of unknown function (DUF3511)	-1.388	0.00327	628	222	-0.608	0.15462	363	238
At1g72770	HAB1 (homology to ABI1); mutant has ABA hypersensitive inhibition of seed germination; Protein Phosphatase 2C; regulates the activation of the Snf1-related kinase OST1 by abscisic acid.	1.697	9.61e-05	4868	15506	1.142	0.00178	7020	15349
At1g72890	Disease resistance protein (TIR-NBS class)	1.77	0.0024	3684	11838	1.679	0.0035	1916	6173
At1g72900	Toll-Interleukin-Resistance (TIR) domain-containing protein	2.039	0.0003	2832	21348	2.067	0.0054	1438	16103
At1g72950	Disease resistance protein (TIR-NBS class)	1.353	0.00268	862	2173	1.531	0.00222	559	1576
At1g72960	Root hair defective 3 GTP-binding protein (RHD3)	1.271	0.00041	143	347	0.171	0.60042	159	177
At1g73060	LPA3 (Low PSII Accumulation 3)	-1.058	0.002	42886	20082	-0.713	0.02	41237	25089
At1g73110	P-loop containing nucleoside triphosphate hydrolases superfamily protein	-1.156	0.00394	6869	2984	-0.756	0.04512	6003	3611
At1g73260	ATKTI1 (ARABIDOPSIS THALIANA KUNITZ TRYPSIN INHIBITOR 1); Encodes a trypsin inhibitor involved in modulating programmed cell death in plant-pathogen interactions.	5.506	0.00073	3206	82832	4.136	0.00617	1610	32534
At1g73370	ATSUS6 (ARABIDOPSIS THALIANA SUCROSE SYNTHASE 6); Encodes a protein with sucrose synthase activity (SUS6).	-1.962	5.0242e-05	3550	915	-0.631	0.04089	6425	4213
At1g73480	alpha/beta-Hydrolases superfamily protein	1.086	0.0039	3657	8649	0.686	0.0508	3054	5407
At1g73540	atnudt21 (nudix hydrolase homolog 21)	-1.143	0.00267	10733	4799	-0.694	0.04592	6451	3945
At1g73570	HCP-like superfamily protein	-1.121	0.00068	776	358	-0.839	0.00592	626	351
At1g73600	S-adenosyl-L-methionine-dependent methyltransferases superfamily protein	-2.566	7.5566e-06	44616	7397	-2.726	1.2043e-05	133327	20066
At1g73640	AtRABA6a (RAB GTPase homolog A6A)	-1.289	0.005	1073	412	-1.042	0.0209	1207	584
At1g73680	ALPHA DOX2 (alpha dioxygenase); Encodes an alpha dioxygenase. Recombinant protein catalyzes the conversion of a wide range of fatty acids into 2(R)-hydroperoxy derivatives.	1.563	0.00051	4228	11882	0.612	0.08204	5490	8359
At1g73770	FUNCTIONS IN: molecular_function unknown; INVOLVED IN: biological_process unknown; LOCATED IN: mitochondrion; EXPRESSED IN: cultured cell; BEST Arabidopsis thaliana protein match is: Ribosomal protein S24/S35, mitochondrial (TAIR:AT3G18240.2); Has 951 Blast hits to 569 proteins in 87 species: Archae - 0; Bacteria - 746; Metazoa - 33; Fungi - 46; Plants - 57; Viruses - 0; Other Eukaryotes - 69 (so…	-1.031	0.00567	3229	1525	-0.706	0.04895	2416	1481
At1g73805	Calmodulin binding protein-like	1.708	0.0097	4664	27898	1.644	0.0089	3282	16870
At1g73810	Core-2/I-branching beta-1,6-N-acetylglucosaminyltransferase family protein	2.869	0.00027	1411	9440	3.649	0.00012	466	5683
At1g73830	BEE3 (BR enhanced expression 3)	-1.755	0.00921	6577	2042	-0.829	0.20775	8120	4772
At1g73870	B-box type zinc finger protein with CCT domain	-1.841	0.00125	22146	6117	-1.23	0.01718	24721	10667
At1g74010	Calcium-dependent phosphotriesterase superfamily protein	3.155	0.00025	530	4290	2.656	0.0012	479	3147
At1g74020	SS2 (strictosidine synthase 2); Encodes AtSS-2 strictosidine synthase.	3.012	7.4652e-07	1804	14700	1.702	2.883e-05	2845	9194
At1g74030	ENO1 (enolase 1); Encodes the plastid-localized phosphoenolpyruvate enolase. Mutant plants have abnormal trichomes.	2.895	0.00378	4218	27453	1.667	0.07077	10628	36166
At1g74055	unknown protein	-1.347	4.0509e-05	1444	566	-1.391	6.5193e-05	2358	902
At1g74070	Cyclophilin-like peptidyl-prolyl cis-trans isomerase family protein	-1.374	0.00055	8227	3136	-0.97	0.00666	8147	4207
At1g74080	ATMYB122 (MYB DOMAIN PROTEIN 122); Encodes a putative transcription factor, member of the R2R3 factor gene family (MYB122).	3.307	0.00035	173	1865	3.033	0.00101	130	1010
At1g74090	ATSOT18 (DESULFO-GLUCOSINOLATE SULFOTRANSFERASE 18); encodes a desulfoglucosinolate sulfotransferase, involved in the final step of glucosinolate core structure biosynthesis. Has a broad-substrate specificity with preference with methionine-derived desulfoglucosinolates.	-1.607	0.00023	23077	7392	-1.953	0.00013	39197	10162
At1g74140	Rhomboid-related intramembrane serine protease family protein	4.556	1.4416e-05	160	3423	5.02	1.4443e-05	155	5329
At1g74160	unknown protein	-1.171	0.0048	4126	1896	-0.778	0.0585	3060	1802
At1g74280	alpha/beta-Hydrolases superfamily protein	0.718	0.06634	2349	3672	1.352	0.0053	1395	3595
At1g74360	Leucine-rich repeat protein kinase family protein	2.997	2.8087e-06	1633	12769	3.436	5.0696e-06	1276	13774
At1g74370	RING/U-box superfamily protein	-1.704	0.00035	10440	3229	-0.886	0.02059	6690	3666
At1g74410	RING/U-box superfamily protein	1.52	0.00043	2930	8591	0.725	0.03498	3049	5087
At1g74470	Pyridine nucleotide-disulphide oxidoreductase family protein; Encodes for a multifunctional protein with geranylgeranyl reductase activity shown to catalyze the reduction of prenylated geranylgeranyl-chlorophyll a to phytyl-chlorophyll a (chlorophyll a) and free geranylgeranyl pyrophosphate to phytyl pyrophosphate.	-1.108	0.0029	130463	73510	-0.65	0.0307	140519	105770
At1g74590	ATGSTU10 (GLUTATHIONE S-TRANSFERASE TAU 10); Encodes glutathione transferase belonging to the tau class of GSTs. Naming convention according to Wagner et al. (2002).	3.873	0.00015	780	9978	4.117	0.00019	291	4701
At1g74660	MIF1 (mini zinc finger 1); Constitutive overexpression of MIF1 caused dramatic developmental defects, seedlings were non-responsive to gibberellin (GA) for cell elongation, hypersensitive to the GA synthesis inhibitor paclobutrazol (PAC) and abscisic acid (ABA), and hyposensitive to auxin, brassinosteroid and cytokinin, but normally responsive to ethylene.	-1.444	0.0002	799	298	-0.6	0.03632	990	654
At1g74710	ATICS1 (ARABIDOPSIS ISOCHORISMATE SYNTHASE 1); Encodes a protein with isochorismate synthase activity. Mutants fail to accumulate salicylic acid. Its function may be redundant with that of ICS2 (AT1G18870).	3.397	1.4726e-05	7194	74438	3.424	2.8237e-05	5729	60570
At1g74880	NDH-O (NAD(P)H:plastoquinone dehydrogenase complex subunit O); Encodes subunit NDH-O of NAD(P)H:plastoquinone dehydrogenase complex (Ndh complex) present in the thylakoid membrane of chloroplasts. This subunit is thought to be required for Ndh complex assembly.	-2.774	0.0008	32224	4509	-1.712	0.0138	32442	9924
At1g74890	ARR15 (response regulator 15); Encodes a nuclear response regulator that acts as a negative regulator in cytokinin-mediated signal transduction. Transcript accumulates in leaves and roots in response to cytokinin treatment.	-2.814	0.00038	3988	560	-2.14	0.00317	2115	505
At1g74990	RING/U-box superfamily protein	1.717	0.00014	111	380	0.283	0.39121	115	139
At1g75000	GNS1/SUR4 membrane protein family	2.659	0.00044	2445	13782	2.122	0.00278	1415	6236
At1g75020	LPAT4 (lysophosphatidyl acyltransferase 4)	1.097	0.0006	5984	12684	1.144	0.0007	4742	10378
At1g75040	PR5 (pathogenesis-related gene 5); Thaumatin-like protein involved in response to pathogens. mRNA level of the PR-5 gene (At1g75040)is significantly changed after cutting the inflorescence stem indicating the existence of a network of signal transducing pathways as other stress-regulated genes (At5g01410, At3g17800, At1g29930)do not response to the treatment.	2.988	4.3823e-05	30025	232898	2.074	0.0007	55713	228355
At1g75110	RRA2 (REDUCED RESIDUAL ARABINOSE 2)	-1.424	0.00081	690	248	-1.277	0.00259	597	245
At1g75170	Sec14p-like phosphatidylinositol transfer family protein	1.25	0.00011	1533	3620	1.534	6.221e-05	1611	4692
At1g75250	ATRL6 (RAD-like 6)	-2.324	0.00066	4005	789	-0.765	0.15917	1484	896
At1g75260	oxidoreductases, acting on NADH or NADPH	-0.805	0.00921	462	266	0.031	0.95648	999	1028
At1g75270	DHAR2 (dehydroascorbate reductase 2)	2.386	6.6424e-05	3130	15085	0.965	0.0222	4704	9412
At1g75550	glycine-rich protein	-1.36	0.00402	1070	430	-0.574	0.18782	996	662
At1g75620	glyoxal oxidase-related protein	-0.882	0.00581	291	155	-0.365	0.23156	530	411
At1g75680	AtGH9B7 (glycosyl hydrolase 9B7)	-1.754	0.00152	43566	12103	-1.259	0.01449	32308	13777
At1g75690	DnaJ/Hsp40 cysteine-rich domain superfamily protein	-2.513	0.00055	92440	17885	-1.248	0.03511	80782	34333
At1g75700	HVA22G (HVA22-like protein G)	-1.018	0.00015	385	190	-0.882	0.0006	576	314
At1g75710	C2H2-like zinc finger protein	-1.303	0.00267	10249	4312	-0.841	0.03594	6587	3667
At1g75810	unknown protein	1.343	0.00329	6381	15114	0.384	0.37886	9037	11803
At1g75820	CLV1 (CLAVATA 1); Putative receptor kinase with an extracellular leucine-rich domain. Controls shoot and floral meristem size, and contributes to establish and maintain floral meristem identity. Negatively regulated by KAPP (kinase-associated protein phosphatase). CLV3 peptide binds directly CLV1 ectodomain.	-1.515	3.1611e-05	13346	4747	-1.369	9.3217e-05	17225	6489
At1g75830	LCR67 (low-molecular-weight cysteine-rich 67); Predicted to encode a PR (pathogenesis-related) protein. Belongs to the plant defensin (PDF) family with the following members: At1g75830/PDF1.1, At5g44420/PDF1.2a, At2g26020/PDF1.2b, At5g44430/PDF1.2c, At2g26010/PDF1.3, At1g19610/PDF1.4, At1g55010/PDF1.5, At2g02120/PDF2.1, At2g02100/PDF2.2, At2g02130/PDF2.3, At1g61070/PDF2.4, At5g63660/PDF2.5, At2g0…	4.011	0.00207	425	4881	1.899	0.09609	130	486
At1g76020	Thioredoxin superfamily protein	-1.073	0.0042	5095	2376	-1.108	0.0033	5792	2681
At1g76040	CPK29 (calcium-dependent protein kinase 29); member of Calcium Dependent Protein Kinase	1.816	0.0001	3108	11933	1.659	0.0004	5205	17534
At1g76070	unknown protein	1.133	0.00663	1159	2425	1.456	0.00271	641	1759
At1g76110	HMG (high mobility group) box protein with ARID/BRIGHT DNA-binding domain	-1.615	0.00068	25745	8624	-1.15	0.00764	23965	10935
At1g76130	AMY2 (alpha-amylase-like 2); alpha-amylase, putative / 1,4-alpha-D-glucan glucanohydrolase, putative, strong similarity to alpha-amylase GI:7532799 from (Malus x domestica);contains Pfam profile PF00128: Alpha amylase, catalytic domain. Predicted to be secreted based on SignalP analysis.	0.662	0.00888	10165	16104	-0.496	0.04777	22857	16250
At1g76150	ECH2 (enoyl-CoA hydratase 2); Encodes a monofunctional enoyl-CoA hydratase 2, involved in the degradation of even cis-unsaturated fatty acids, gene expression is enhanced during the first 2 days of germination, as well as in senescent leaves.	1.605	6.1057e-05	11956	36415	0.984	0.00198	13518	26863
At1g76160	sks5 (SKU5 similar 5)	-1.036	0.0044	14528	6120	-1.182	0.0024	12948	5264
At1g76190	SAUR-like auxin-responsive protein family	-2.546	0.00014	1479	242	-1.701	0.00258	961	297
At1g76240	Arabidopsis protein of unknown function (DUF241)	-2.444	0.00216	4151	689	-1.834	0.01569	6432	1768
At1g76390	ARM repeat superfamily protein	1.021	0.00437	5323	10526	1.192	0.00302	4272	9876
At1g76450	Photosystem II reaction center PsbP family protein	-1.392	0.0023	16816	7024	-0.743	0.0812	13849	8280
At1g76470	NAD(P)-binding Rossmann-fold superfamily protein	4.981	3.2327e-06	188	5731	4.58	1.1941e-05	125	3039
At1g76580	Squamosa promoter-binding protein-like (SBP domain) transcription factor family protein	1.067	0.00459	581	1217	0.402	0.25711	616	816
At1g76590	PLATZ transcription factor family protein	1.592	0.00047	865	2581	2.297	9.7289e-05	299	1470
At1g76620	Protein of unknown function, DUF547	1.86	9.7606e-06	2676	9649	1.487	6.9434e-05	1951	5487
At1g76640	Calcium-binding EF-hand family protein	2.416	0.00018	141	722	1.054	0.02797	114	237
At1g76670	Nucleotide-sugar transporter family protein	-1.476	0.00013	46425	16250	-0.845	0.00553	27292	15198
At1g76690	ATOPR2 (ARABIDOPSIS 12-OXOPHYTODIENOATE REDUCTASE 2); Encodes one of the closely related 12-oxophytodienoic acid reductases. This enzyme is not expected to participate in jasmonic acid biosynthesis because during in vitro assays, it shows very little activity with the naturally occurring OPDA isomer. Shows activity towards 2,4,6-trinitrotoluene. Expressed predominately in root. Predicted to be a …	2.02	0.00032	508	2143	1.232	0.0087	832	1971
At1g76760	ATY1 (thioredoxin Y1); Encodes a y-type thioredoxin (Trx-y1) localized in chloroplast stroma.	1.851	1.2131e-05	1277	4571	0.955	0.0011	1077	2091
At1g76800	Vacuolar iron transporter (VIT) family protein	-1.972	0.00579	737	175	-1.295	0.05825	716	308
At1g76878	other RNA; Potential natural antisense gene, locus overlaps with AT1G76880	-1.059	0.00076	409	192	-0.891	0.00349	466	251
At1g76965	FUNCTIONS IN: molecular_function unknown; INVOLVED IN: biological_process unknown; LOCATED IN: endomembrane system; Has 19037 Blast hits to 5533 proteins in 621 species: Archae - 11; Bacteria - 8663; Metazoa - 5019; Fungi - 640; Plants - 2984; Viruses - 259; Other Eukaryotes - 1461 (source: NCBI BLink).; Encodes a Protease inhibitor/seed storage/LTP family protein	1.678	1.3447e-05	182	579	1.159	0.00022	149	331
At1g76970	Target of Myb protein 1	2.463	0.00039	1148	5679	1.558	0.0087	1319	3885
At1g76980	BEST Arabidopsis thaliana protein match is: embryo defective 2170 (TAIR:AT1G21390.1)	1.421	3.6767e-05	197	527	1.159	0.00022	183	409
At1g77000	ATSKP2.2 (ARABIDOPSIS HOMOLOG OF HOMOLOG OF HUMAN SKP2 2); AtSKP2;2 is a homolog of human SKP2, the human F-box protein that recruits E2F1. Contains an F-box motif at the N-terminal region and a C-terminal Leu-rich repeat domain. Forms part of an E3-ubiquitin-ligase SCF (Skp1, cullin, F-box) complex and recruits phosphorylated AtE2Fc, a transcriptional factor that might play a role in cell divisi…	1.624	0.00015	972	3024	1.161	0.00191	920	2059
At1g77060	Phosphoenolpyruvate carboxylase family protein	-1.199	0.00018	5764	2495	-1.107	0.00052	6125	2843
At1g77090	Mog1/PsbP/DUF1795-like photosystem II reaction center PsbP family protein	-1.206	0.00046	25434	10992	-0.992	0.00249	30113	15177
At1g77240	AMP-dependent synthetase and ligase family protein	1.2	0.00802	102	250	1.496	0.00391	101	286
At1g77330	2-oxoglutarate (2OG) and Fe(II)-dependent oxygenase superfamily protein; similar to 1-aminocyclopropane-1-carboxylate oxidase GI:3386565 from (Sorghum bicolor)	-1.715	3.7609e-06	807	245	-1.194	6.047e-05	460	202
At1g77380	AAP3 (amino acid permease 3); Amino acid permease which transports basic amino acids.	3.2	6.0605e-06	307	2816	1.608	0.00063	727	2215
At1g77420	alpha/beta-Hydrolases superfamily protein	1.103	0.00071	2205	4704	0.78	0.0082	2994	5174
At1g77440	PBC2 (20S proteasome beta subunit C2); Encodes beta subunit of 20s proteosome complex which is involved in protein degradation.	1.248	8.4563e-05	9014	21170	0.743	0.00314	10744	17974
At1g77450	anac032 (NAC domain containing protein 32)	3.264	2.3955e-05	996	9852	2.247	0.0004	2408	11423
At1g77490	TAPX (thylakoidal ascorbate peroxidase); Encodes a chloroplastic thylakoid ascorbate peroxidase tAPX. Ascorbate peroxidases are enzymes that scavenge hydrogen peroxide in plant cells. Eight types of APX have been described for Arabidopsis: three cytosolic (APX1, APX2, APX6), two chloroplastic types (stromal sAPX, thylakoid tAPX), and three microsomal (APX3, APX4, APX5) isoforms.	-1.802	0.00016	24474	7106	-0.95	0.01057	21043	10920
At1g77500	Protein of unknown function (DUF630 and DUF632)	2.341	9.2606e-07	3302	16713	1.972	6.445e-06	2767	10841
At1g77510	ATPDI6 (PROTEIN DISULFIDE ISOMERASE 6); Encodes a protein disulfide isomerase-like (PDIL) protein, a member of a multigene family within the thioredoxin (TRX) superfamily. Transcript levels for this gene are up-regulated in response to three different chemical inducers of ER stress (dithiothreitol, beta-mercaptoethanol, and tunicamycin). AtIRE1-2 does not appear to be required for this response, …	2.437	0.0001	4194	22534	2.179	0.0006	9323	40606
At1g77690	LAX3 (like AUX1 3); Encodes an auxin influx carrier LAX3 (Like Aux1) that promotes lateral root emergence. Auxin-induced expression of LAX3 in turn induces a selection of cell-wall-remodelling enzymes, which are likely to promote cell separation in advance of developing lateral root primordia.	-1.476	9.3212e-05	7265	2564	-1.557	0.00013	8593	2926
At1g77760	NIA1 (nitrate reductase 1); Encodes the cytosolic minor isoform of nitrate reductase (NR). Involved in the first step of nitrate assimilation, it contributes about 15% of the nitrate reductase activity in shoots. Similar to molybdopterin oxidoreductases at the N-terminus, and to FAD/NAD-binding cytochrome reductases at the C-terminus. Cofactors: FAD, heme iron (cytochrome B-557), and molybdenum-p…	0.76	0.07614	60127	100829	-0.012	0.99094	267307	264977
At1g77765	unknown protein	1.374	0.01458	332	843	1.841	0.005	311	1108
At1g77770	Protein of unknown function (DUF1644)	1.088	0.00045	5358	11222	0.755	0.00608	5760	9757
At1g77810	Galactosyltransferase family protein	2.968	4.6387e-05	2107	16879	2.221	0.0003	2114	10834
At1g77855	unknown protein	-1.243	0.00303	512	207	-0.927	0.02118	433	227
At1g77870	MUB5 (membrane-anchored ubiquitin-fold protein 5 precursor)	-1.371	0.00796	612	220	-1.833	0.00264	913	257
At1g77920	bZIP transcription factor family protein	1.21	0.00846	2277	5238	1.026	0.02769	3962	7962
At1g78020	Protein of unknown function (DUF581)	-1.754	0.00281	22909	6011	-1.348	0.01732	19842	7749
At1g78040	Pollen Ole e 1 allergen and extensin family protein	-1.073	0.0005	158562	75407	-0.647	0.0048	131538	85142
At1g78100	F-box family protein	-2.163	0.00024	20920	4530	-1.481	0.00375	15081	5337
At1g78140	S-adenosyl-L-methionine-dependent methyltransferases superfamily protein	1.51	0.0044	7904	21426	1.038	0.028	7693	16332
At1g78170	unknown protein	-1.666	0.0006	4653	1488	-1.098	0.0053	3504	1658
At1g78180	Mitochondrial substrate carrier family protein	-1.405	0.00022	11502	4315	-1.094	0.0017	11252	5346
At1g78190	Trm112p-like protein	1.103	0.00826	5037	10943	0.895	0.0326	5364	10125
At1g78320	ATGSTU23 (glutathione S-transferase TAU 23); Encodes glutathione transferase belonging to the tau class of GSTs. Naming convention according to Wagner et al. (2002).	-1.074	2.6176e-05	1631	771	-0.657	0.0009	1531	972
At1g78340	ATGSTU22 (glutathione S-transferase TAU 22); Encodes glutathione transferase belonging to the tau class of GSTs. Naming convention according to Wagner et al. (2002).	5.024	5.1435e-07	134	4448	3.715	5.0696e-06	137	1803
At1g78370	ATGSTU20 (glutathione S-transferase TAU 20); Encodes glutathione transferase belonging to the tau class of GSTs. Naming convention according to Wagner et al. (2002).	-3.341	1.0671e-05	58031	5723	-2.733	6.7485e-05	79692	11876
At1g78380	ATGSTU19 (A. THALIANA GLUTATHIONE S-TRANSFERASE TAU 19); Encodes a glutathione transferase that is a member of Tau GST gene family. Expression is induced by drought stress, oxidative stress, and high doses of auxin and cytokinin. naming convention according to Wagner et al. (2002) The expression of this gene is upregulated by herbicide safeners such as benoxacor and fenclorim.	2.643	7.3943e-06	54609	306342	1.717	0.0002	80840	251785
At1g78410	VQ motif-containing protein	2.276	0.0012	2453	9601	3.253	9.4164e-05	837	9346
At1g78440	ATGA2OX1 (Arabidopsis thaliana gibberellin 2-oxidase 1); Encodes a gibberellin 2-oxidase that acts on C19 gibberellins.	-0.898	0.03852	223	112	-1.843	0.00153	417	116
At1g78450	SOUL heme-binding family protein	-3.136	8.1113e-06	2035	228	-1.141	0.00524	873	388
At1g78490	CYP708A3 (cytochrome P450, family 708, subfamily A, polypeptide 3); member of CYP708A	-2.567	0.00924	8502	1384	-2.578	0.01368	11916	2070
At1g78530	Protein kinase superfamily protein	-2.648	0.00036	1267	203	-1.468	0.01551	889	326
At1g78580	ATTPS1 (trehalose-6-phosphate synthase); Encodes an enzyme putatively involved in trehalose biosynthesis. The protein has a trehalose synthase (TPS)-like domain but no trehalose phosphatase (TPP)-like domain. ATTPS1 is able to complement yeast tps1 mutants in vivo. The gene product modulates cell growth but not cell differentiation by determining cell wall deposition and cell division.	-1.156	0.0089	3067	996	-1.039	0.012	4167	1285
At1g78630	emb1473 (embryo defective 1473)	-1.015	0.0015	102239	51058	-0.575	0.0355	98534	66970
At1g78710	TBL42 (TRICHOME BIREFRINGENCE-LIKE 42); Encodes a member of the TBL (TRICHOME BIREFRINGENCE-LIKE) gene family containing a plant-specific DUF231 (domain of unknown function) domain. TBL gene family has 46 members, two of which (TBR/AT5G06700 and TBL3/AT5G01360) have been shown to be involved in the synthesis and deposition of secondary wall cellulose, presumably by influencing the esterification …	3.067	1.7144e-06	115	959	0.885	0.00413	117	216
At1g78780	pathogenesis-related family protein	4.723	6.2524e-05	384	10723	1.986	0.01465	470	2111
At1g78970	ATLUP1 (ARABIDOPSIS THALIANA LUPEOL SYNTHASE 1); Lupeol synthase. Converts oxidosqualene to multiple triterpene alcohols and a triterpene diols. This conversion proceeds through the formation of a 17&#946;-dammarenyl cation.	-2.859	0.00145	5151	608	-2.196	0.00992	7920	1730
At1g78995	unknown protein	-1.301	0.00156	4033	1591	-0.21	0.62048	3161	2729
At1g79060	unknown protein	-1.328	0.0059	1089	409	-1.349	0.0064	923	360
At1g79210	N-terminal nucleophile aminohydrolases (Ntn hydrolases) superfamily protein	1.356	7.7544e-06	14136	36034	1.035	7.3297e-05	14110	28776
At1g79390	unknown protein	-1.088	0.00381	16213	7730	-0.654	0.06099	13484	8575
At1g79410	5-Oct (organic cation/carnitine transporter5)	1.731	0.00305	722	2445	1.127	0.0382	1178	2688
At1g79420	Protein of unknown function (DUF620)	-1.369	0.0073	2045	721	-0.94	0.0392	1783	875
At1g79440	ALDH5F1 (aldehyde dehydrogenase 5F1); Encodes a mitochondrial succinic semialdehyde dehydrogenase (SSADH). Nomenclature according to Kirch, et al (2004).	2.216	0.00049	4952	23113	1	0.04757	7036	14303
At1g79450	ALIS5 (ALA-interacting subunit 5)	2.271	0.0003	530	3149	2.532	0.0002	312	2962
At1g79480	Carbohydrate-binding X8 domain superfamily protein	-0.933	0.0008	486	242	-0.121	0.6234	602	562
At1g79520	Cation efflux family protein	1.223	0.0058	4642	9961	1.102	0.0115	4273	9200
At1g79610	ATNHX6 (ARABIDOPSIS NA+/H+ ANTIPORTER 6)	1.792	0.00055	3407	12051	1.379	0.00421	3895	10265
At1g79620	Leucine-rich repeat protein kinase family protein	-1.801	0.00051	2572	756	-0.588	0.14531	2667	1773
At1g79660	unknown protein	-1.051	0.00022	14328	6877	-0.291	0.15617	10036	8183
At1g79680	WAKL10 (WALL ASSOCIATED KINASE (WAK)-LIKE 10)	1.654	0.00058	429	1371	2.677	6.2293e-05	201	1275
At1g79760	DTA4 (downstream target of AGL15-4); Identified as target of the AGL15 binding motif CArG.	-1.142	8.3309e-05	315	142	-1.119	0.00017	354	164
At1g79770	Protein of unknown function (DUF1677)	-2.244	0.0022	2015	383	-1.832	0.0159	1410	391
At1g79900	ATMBAC2 (ARABIDOPSIS MITOCHONDRIAL BASIC AMINO ACID CARRIER 2); encodes a mitochondrial ornithine transporter that exports ornithine from the mitochondria to the cytosol	2.452	0.00034	284	1456	1.505	0.00888	348	1029
At1g80050	APT2 (adenine phosphoribosyl transferase 2); Encodes an adenosine phosphoribosyl transferase(E.C:2.4.2.7), a constitutively expressed enzyme involved in the one-step salvage of adenine to AMP. This isozyme has high affinity for cytokinins and is likely to be localized to the cytosol.	-1.935	0.00081	18879	4535	-1.58	0.00429	15843	5273
At1g80110	ATPP2-B11 (phloem protein 2-B11)	2.264	1.2848e-05	665	3188	1.602	0.00018	728	2207
At1g80160	Lactoylglutathione lyase / glyoxalase I family protein	5.001	3.3406e-05	271	10373	2.055	0.0215	300	1511
At1g80240	Protein of unknown function, DUF642	-1.022	0.02951	336	158	-2.405	0.00048	1182	224
At1g80245	Spc97 / Spc98 family of spindle pole body (SBP) component	-1.366	0.0054	4018	1326	-0.885	0.0912	2416	1364
At1g80280	alpha/beta-Hydrolases superfamily protein	-1.128	0.03105	5806	2647	-1.631	0.00791	5088	1692
At1g80300	NTT1 (nucleotide transporter 1)	1.74	0.0004	6806	21944	0.875	0.0238	9868	18014
At1g80320	2-oxoglutarate (2OG) and Fe(II)-dependent oxygenase superfamily protein	1.557	1.5908e-05	336	986	1.062	0.00029	354	743
At1g80380	P-loop containing nucleoside triphosphate hydrolases superfamily protein; encodes a glycerate kinase which catalyzes the last step of photorespiration C2 cycle.	-1.571	0.0016	32838	12214	-1.008	0.0072	39025	19683
At1g80590	WRKY66 (WRKY DNA-binding protein 66); member of WRKY Transcription Factor; Group III	2.688	3.5963e-06	122	782	0.736	0.01073	117	193
At1g80660	AHA9 (H(+)-ATPase 9)	2.31	0.00045	116	619	1.698	0.00448	202	671
At1g80670	Transducin/WD40 repeat-like superfamily protein; This gene is predicted to encode a protein with a DWD motif. It can bind to DDB1a in Y2H assays, and may be involved in the formation of a CUL4-based E3 ubiquitin ligase	1.034	0.0025	3758	7905	0.431	0.1594	4851	6563
At1g80760	NIP6.1 (NOD26-like intrinsic protein 6.1); Encodes a protein with boron transporter activity. It helps to preferentially direct boron to young developing tissues in the shoot, such as immature leaves, under low boron conditions. This boron channel appears to be impermeable to water, unlike the closely related NIP5;1 boron transporter. This protein also allows the transport of glycerol, urea, and …	-2.321	2.6903e-05	24672	4530	-1.553	0.0007	26718	9023
At1g80840	WRKY40 (WRKY DNA-binding protein 40); Pathogen-induced transcription factor. Binds W-box sequences in vitro. Forms protein complexes with itself and with WRKY40 and WRKY60. Coexpression with WRKY18 or WRKY60 made plants more susceptible to both P. syringae and B. cinerea. WRKY18, WRKY40, and WRKY60 have partially redundant roles in response to the hemibiotrophic bacterial pathogen Pseudomonas syr…	1.519	0.0582	8120	22343	2.916	0.0038	3536	23180
At1g80870	Protein kinase superfamily protein	-1.11	0.00377	4185	1855	-1.053	0.00796	4776	2298
At2g01090	Ubiquinol-cytochrome C reductase hinge protein	-1.105	0.00476	10183	4925	-0.581	0.10983	10128	6851
At2g01150	RHA2B (RING-H2 finger protein 2B); Encodes a RING-H2 finger protein that is expressed in vascular tissue, root tips, embryos and pistils.	-1.442	0.0203	1330	439	-1.824	0.00963	2199	613
At2g01350	QPT (quinolinate phoshoribosyltransferase); At2g01350 encodes quinolinate phosphoribosyl transferase involved in NAD biosynthesis as shown by heterologous expression in E. coli.	1.469	0.0006	5885	17936	0.859	0.0308	9286	16610
At2g01570	RGA (REPRESSOR OF GA); Member of the VHIID/DELLA regulatory family. Contains homopolymeric serine and threonine residues, a putative nuclear localization signal, leucine heptad repeats, and an LXXLL motif. Putative transcriptional regulator repressing the gibberellin response and integration of phytohormone signalling. DELLAs repress cell proliferation and expansion that drives plant growth. The …	-1.283	0.00011	22890	9515	-1.123	0.00044	23757	10923
At2g01670	atnudt17 (nudix hydrolase homolog 17)	1.478	0.00199	14493	38807	1.106	0.01482	12300	26798
At2g01755	unknown protein	-1.596	0.00303	11794	4127	-0.483	0.3392	7855	5718
At2g01760	ARR14 (response regulator 14); member of Response Regulator: B- Type	-1.293	0.00853	3922	1562	-0.915	0.0577	3868	2094
At2g01818	PLATZ transcription factor family protein	1.135	0.00492	504	1077	0.547	0.14561	541	786
At2g01830	AHK4 (ARABIDOPSIS HISTIDINE KINASE 4); Histidine kinase: cytokinin-binding receptor that transduces cytokinin signals across the plasma membrane	-1.178	0.0308	2810	1166	-1.773	0.0062	2736	826
At2g01870	unknown protein	-1.53	0.00386	7662	2578	-0.918	0.06194	4572	2423
At2g01890	ATPAP8 (PURPLE ACID PHOSPHATASE 8); Encodes a purple acid phosphatase (PAP) belonging to the low molecular weight plant PAP group.	2.581	0.0013	964	5530	1.002	0.1199	1233	2639
At2g01950	BRL2 (BRI1-like 2); Encodes a leucine rich repeat receptor kinase and associated with provascular/procambial cells. Similar to BRI, brassinosteroid receptor protein.	-1.189	0.00118	5409	2423	-0.656	0.03842	6174	3915
At2g02020	Major facilitator superfamily protein	-2.452	6.9492e-05	4457	803	-1.802	0.00078	3798	1093
At2g02040	ATPTR2 (ARABIDOPSIS THALIANA PEPTIDE TRANSPORTER 2); Encodes a di- and tri-peptide transporter that recognizes a variety of different amino acid combinations. Expression of the transcripts for this gene can be detected in the embryo through in situ hybridization. This protein does not have nitrate transporter activity based on oocyte transport assays.	1.375	0.0005	17934	45136	0.697	0.0246	21662	35432
At2g02220	ATPSKR1 (PHYTOSULFOKIN RECEPTOR 1); Encodes a protein interacting with phytosulfokine, a five amino acid sulfated peptide (YIYTQ).	1.186	0.00083	1742	3866	0.891	0.00684	1646	3056
At2g02230	AtPP2-B1 (phloem protein 2-B1)	1.523	0.00023	5419	15250	0.624	0.04208	6415	9817
At2g02310	AtPP2-B6 (phloem protein 2-B6)	1.897	0.00028	126	484	1.59	0.00138	93	290
At2g02320	AtPP2-B7 (phloem protein 2-B7)	2.554	0.00071	206	1082	2.505	0.00138	131	746
At2g02340	AtPP2-B8 (phloem protein 2-B8)	1.728	0.0039	902	2807	1.705	0.00669	923	3020
At2g02350	AtPP2-B9 (Phloem protein 2-B9); encodes a protein containing an F-box domain and physically interacts with SCF subunit SKP1/ASK1. The protein also exhibits similarity in sequence to phloem protein 2 (PP2) from cucumber.	2.079	0.00111	560	2477	2.463	0.00071	475	2679
At2g02390	ATGSTZ1 (glutathione S-transferase zeta 1); Encodes glutathione transferase belonging to the zeta class of GSTs. Naming convention according to Wagner et al. (2002). The protein undergoes spontaneous thiolation following treatment with the oxidant tert-butylhydroperoxide.	2.46	0.0035	8139	45146	1.978	0.0115	11164	45232
At2g02540	ATHB21 (homeobox protein 21); Zinc finger homeobox protein. Expressed in vascular tissue. In a yeast one hybrid system was not able to transactivate a reporter gene.	-1.203	0.00841	1391	569	-0.707	0.10816	994	605
At2g02580	CYP71B9 (cytochrome P450, family 71, subfamily B, polypeptide 9); member of CYP71B	3.284	0.00032	419	4309	4.29	0.00012	448	8763
At2g02780	Leucine-rich repeat protein kinase family protein	-1.668	0.0005	5996	1958	-1.101	0.0087	4155	1940
At2g02880	mucin-related	1.258	0.00629	1724	4149	0.599	0.16991	1754	2711
At2g02930	ATGSTF3 (glutathione S-transferase F3); Encodes glutathione transferase belonging to the phi class of GSTs. Naming convention according to Wagner et al. (2002).	2.546	2.1656e-05	7561	43103	1.464	0.00105	14591	40344
At2g02950	PKS1 (phytochrome kinase substrate 1); Encodes a basic soluble protein which can independently bind to either PHYA or PHYB, regardless of whether the phytochromes are in the Pr or Pfr state. PKS1 can be phosphorylated by oat phyA in vitro in a light regulated manner. It is postulated to be a negative regulator of phyB signalling.	-1.846	0.0067	8471	2127	-0.946	0.1056	5754	2962
At2g02990	ATRNS1 (RIBONUCLEASE 1); member of the ribonuclease T2 family, responds to inorganic phosphate starvation, and inhibits production of anthocyanin. Also involved in wound-induced signaling independent of jasmonic acid.	4.818	6.9282e-05	287	9283	4.755	0.00014	233	6517
At2g03200	Eukaryotic aspartyl protease family protein	-1.36	0.00074	673	259	-0.272	0.43791	571	471
At2g03230	GCK domain-containing protein	1.371	0.00014	106	276	0.943	0.00217	108	208
At2g03360	Glycosyltransferase family 61 protein	2.905	0.0083	207	1531	3.14	0.0061	125	1209
At2g03410	Mo25 family protein	1.518	1.8167e-06	125	359	1.362	9.076e-06	109	279
At2g03430	Ankyrin repeat family protein	1.988	8.524e-05	2744	10717	1.008	0.00747	3375	6801
At2g03505	Carbohydrate-binding X8 domain superfamily protein	1.334	0.00036	1783	4419	1.152	0.0015	2590	5739
At2g03740	late embryogenesis abundant domain-containing protein / LEA domain-containing protein	3.543	0.00015	110	1398	2.134	0.00477	101	498
At2g03750	P-loop containing nucleoside triphosphate hydrolases superfamily protein	-1.954	7.8145e-05	12729	3383	-1.21	0.00235	13387	5764
At2g03760	AtSOT12 (sulphotransferase 12); Encodes a brassinosteroid sulfotransferase. In vitro experiements show that this enzyme has a preference for 24-epibrassinosteroids, particularly 24-epicathasterone, but does not act on castasterone and brassinolide. It is differentially expressed during development, being more abundant in young seedlings and actively growing cell cultures. Expression is induced in…	2.151	0.0024	3054	15959	2.231	0.0034	2020	11312
At2g03850	Late embryogenesis abundant protein (LEA) family protein	3.251	2.7619e-05	147	1418	1.27	0.0108	136	343
At2g04039	unknown protein	-1.837	0.001	60376	18101	-1.441	0.0071	59393	22686
At2g04050	MATE efflux family protein	2.792	0.00067	127	1035	2.303	0.00345	149	768
At2g04066	MATE efflux family protein	1.716	0.00776	3214	12126	1.593	0.01693	2955	9034
At2g04070	MATE efflux family protein	2.212	0.0009	637	2818	2.839	0.0003	479	3522
At2g04100	MATE efflux family protein	1.813	0.0045	521	1729	0.587	0.3387	679	1027
At2g04160	AIR3 (AUXIN-INDUCED IN ROOT CULTURES 3); isolated from differential screening of a cDNA library from auxin-treated root culture. encodes a protein similar to subtilisin-like serine protease which is believed to be active outside the plant cell.	0.57	0.1162	5858	8615	1.469	0.00237	4328	12145
At2g04260	pseudogene, BS1-related mitochondrial protein, blastp match of 53% identity and 8.5e-45 P-value to GP|17385707|dbj|BAB78658.1||AP003022 P0681B11.25 {Oryza sativa (japonica cultivar-group)}	4.685	3.0828e-06	176	4518	2.738	0.00013	409	2785
At2g04280	unknown protein	-1.282	0.00289	33302	13724	-1.113	0.00978	32778	15204
At2g04350	LACS8 (long-chain acyl-CoA synthetase 8)	1.022	0.001	13918	28432	0.806	0.00625	15746	27619
At2g04400	Aldolase-type TIM barrel family protein	2.655	3.5963e-06	26633	169888	1.744	7.6679e-05	22980	76790
At2g04430	atnudt5 (nudix hydrolase homolog 5)	3.737	2.0618e-05	3837	52586	3.812	3.6171e-05	2457	34812
At2g04450	ATNUDT6 (nudix hydrolase homolog 6); Encodes a protein with NADH pyrophosphatase activity. Although this protein was also shown to have ADP-ribose diphosphatase activity in vitro, mutant analyses suggest that NUDX6 is involved in NADH metabolism in vivo.	4.019	1.6627e-06	13776	219826	2.971	1.8751e-05	21427	164602
At2g04495	unknown protein	2.439	0.00029	721	3645	2.685	0.00029	479	3056
At2g04515	unknown protein	0.916	0.08577	1268	2203	2.48	0.00105	444	2491
At2g04570	GDSL-like Lipase/Acylhydrolase superfamily protein	-1.935	0.00039	6672	1800	-0.789	0.06015	6587	3811
At2g04580	similar to unknown protein [Arabidopsis thaliana] (TAIR:AT2G22440.1); similar to 52O08_2 [Brassica rapa subsp. pekinensis] (GB:AAZ67547.1); contains InterPro domain Polynucleotidyl transferase, Ribonuclease H fold; (InterPro:IPR012337)	-1.585	7.6417e-05	432	142	-1.503	0.00019	548	192
At2g04780	FLA7 (FASCICLIN-like arabinoogalactan 7); fasciclin-like arabinogalactan-protein 7 (Fla7)	-1.584	0.0007	22680	7032	-1.042	0.0047	16896	7767
At2g04790	unknown protein	-1.873	0.0014	5463	1608	-0.862	0.08376	7106	3920
At2g05100	LHCB2 (LIGHT-HARVESTING CHLOROPHYLL B-BINDING 2); Lhcb2.1 protein encoding a subunit of the light harvesting complex II. Member of a gene family with high degree of sequence similarity. Initially LHCB2.3 was considered as a separate gene but appears to be an allele of LHCB2.1.	-1.865	0.0011	28078	7158	-0.89	0.0672	16974	9246
At2g05160	CCCH-type zinc fingerfamily protein with RNA-binding domain	-1.345	0.00224	1105	433	0.054	0.93551	633	667
At2g05310	unknown protein	-2.239	0.00012	100721	22202	-1.237	0.00614	86031	36930
At2g05620	PGR5 (proton gradient regulation 5); Involved in electron flow in Photosystem I. Essential for photoprotection.	-1.281	0.0033	149092	63252	-0.783	0.0505	131899	77022
At2g05630	ATG8D (Ubiquitin-like superfamily protein); in the Arabidopsis autophagy pathway	1.933	0.00169	2632	10077	1.368	0.01683	4274	12357
At2g05632	unknown protein	-0.926	0.01115	690	367	-1.287	0.00305	680	284
At2g05840	PAA2 (20S proteasome subunit PAA2); Encodes 20S proteasome subunit PAA2 (PAA2).	1.978	0.00045	12209	46007	1.176	0.01327	18125	41069
At2g05910	Protein of unknown function (DUF567)	1.069	0.0042	604	1240	0.369	0.2622	668	861
At2g05920	Subtilase family protein	-1.084	0.00074	30959	14741	-1.168	0.00083	39732	17773
At2g05940	Protein kinase superfamily protein	2.521	8.7958e-05	4672	25989	1.502	0.00324	5416	15455
At2g06200	AtGRF6 (growth-regulating factor 6); Growth regulating factor encoding transcription activator. One of the nine members of a GRF gene family, containing nuclear targeting domain. Involved in leaf development and expressed in root, shoot and flower	-0.661	0.27155	606	337	-2.049	0.00602	638	151
At2g06850	EXGT-A1 (endoxyloglucan transferase A1); endoxyloglucan transferase (EXGT-A1) gene	-1.664	0.0004	83309	28754	-1.253	0.0032	99930	46040
At2g07640	NAD(P)-binding Rossmann-fold superfamily protein	1.78	0.00024	3688	12375	0.935	0.01453	5552	10775
At2g07669	unknown protein	1.869	4.982e-06	628	2244	1.658	2.2405e-05	675	2088
At2g07674	Unknown conserved protein	1.533	0.00058	1697	4677	1.319	0.00238	1837	4577
At2g07677	auxin-responsive factor (ARF) -related, low similarity to auxin response factor 10 (Arabidopsis thaliana) GI:6165644	1.57	2.3528e-05	196	583	1.122	0.00032	222	482
At2g07679	NA	1.193	0.00412	886	1928	0.517	0.17805	1837	2625
At2g07692	unknown protein	1.052	0.001	112	234	0.522	0.0721	137	196
At2g07693	copia-like retrotransposon family, has a 6.2e-16 P-value blast match to GB:CAA37924 orf 2 (Ty1_Copia-element) (Arabidopsis thaliana)	2.246	2.2708e-06	400	1896	1.642	3.5943e-05	464	1467
At2g07694	copia-like retrotransposon family, has a 5.1e-50 P-value blast match to GB:BAA11674 ORF(AA 1-1338) (Ty1_Copia-element) (Nicotiana tabacum)	1.116	6.1456e-05	128	278	0.549	0.00662	160	235
At2g07695	Cytochrome C oxidase subunit II-like, transmembrane domain	-1.265	0.00677	13870	5587	-1.267	0.0104	14976	6216
At2g07697	non-LTR retrotransposon family (LINE), has a 1.9e-23 P-value blast match to GB:NP_038605 L1 repeat, Tf subfamily, member 30 (LINE-element) (Mus musculus)	1.072	0.00331	355	713	1.035	0.00645	289	592
At2g07701	unknown protein	2.231	6.9113e-06	153	723	1.784	4.9817e-05	178	614
At2g07702	unknown protein	2.091	1.5067e-06	166	723	1.747	9.6572e-06	197	670
At2g07705	unknown protein	1.042	0.00011	182	373	0.741	0.00141	180	301
At2g07706	unknown protein	1.269	0.0016	447	1596	0.872	0.0427	456	1122
At2g07707	Plant mitochondrial ATPase, F0 complex, subunit 8 protein	-1.26	0.00369	11290	4511	-1.172	0.00864	10095	4501
At2g07711	pseudogene, similar to NADH dehydrogenase subunit 5, blastp match of 97% identity and 2.2e-244 P-value to GP|1066145|dbj|BAA07176.1||D37958 NADH dehydrogenase subunit 5 {Malus x domestica}	-2.914	0.00018	30870	4381	-2.225	0.00156	22347	4967
At2g07713	unknown protein	1.161	2.9733e-05	152	339	1.074	9.0817e-05	157	331
At2g07716	pseudogene, similar to orfx, blastp match of 85% identity and 5.5e-116 P-value to GP|287897|emb|CAA42649.1||X60046 orfx {Oenothera berteriana}	-1.357	0.00941	8368	2993	-0.545	0.29608	5503	3698
At2g07722	unknown protein	2.309	6.4035e-06	438	2155	2.183	1.8104e-05	396	1798
At2g07723	pseudogene, similar to orf454~homology with two ORFs from Marchantia polymorpha mtDNA (orf169 and orf322), high similarity to 3'-terminal part of ccl1 of Rhodobacter, blastp match of 76% identity and 3.4e-193 P-value to GP|459537|emb|CAA54966.1||X78036 orf454~homology with two ORFs from Marchantia polymorpha mtDNA (orf169 and orf322), high similarity to 3'-terminal part of ccl1 of Rhodobacter {Oe…	1.057	0.00018	2881	5968	1.066	0.00032	2967	6232
At2g07725	Ribosomal L5P family protein	-1.983	8.6573e-05	17962	4627	-1.538	0.00071	15776	5520
At2g07726	pseudogene, similar to Mitochondrial ribosomal protein S14. (Rape), blastp match of 96% identity and 4.1e-29 P-value to SP|P49387|RT14_BRANA Mitochondrial ribosomal protein S14. (Rape) {Brassica napus}	-1.792	0.00012	18391	5357	-1.338	0.00124	15625	6275
At2g07728	unknown protein	2.173	4.2485e-05	235	1055	1.544	0.0008	304	861
At2g07736	copia-like retrotransposon family, has a 4.9e-29 P-value blast match to GB:CAA37924 orf 2 (Ty1_Copia-element) (Arabidopsis thaliana)	1.355	0.00067	247	617	0.87	0.01257	301	552
At2g07738	unknown protein	1.133	5.9527e-05	129	282	0.862	0.00054	157	285
At2g07749	Mitovirus RNA-dependent RNA polymerase	2.357	1.4582e-06	259	1315	1.856	1.2043e-05	388	1406
At2g07767	expressed protein, similar to putative non-LTR retroelement reverse transcriptase (transposable element gene); similarity to putative non-LTR retroelement reverse transcriptase	1.247	0.00019	890	2129	1.127	0.00063	808	1760
At2g07772	unknown protein	1.619	6.9221e-05	214	762	1.358	0.0004	234	697
At2g07774	unknown protein	1.211	5.6866e-05	3237	7456	0.986	0.00035	3128	6204
At2g07775	unknown protein	1.504	3.2756e-06	122	345	0.939	9.5925e-05	141	270
At2g07779	unknown protein	1.954	1.2186e-06	637	2461	1.772	6.2391e-06	773	2643
At2g07783	pseudogene, similar to Ccl1, blastp match of 86% identity and 6.4e-177 P-value to GP|1694629|dbj|BAA12329.1||D84373 Ccl1 {Brassica napus}	1.057	7.7322e-05	187	390	0.794	0.00077	242	421
At2g07785	NADH dehydrogenase family protein	1.433	0.00037	171	468	1.298	0.00116	199	495
At2g07787	unknown protein	1.295	8.0042e-05	255	727	0.994	0.0036	282	632
At2g07795	unknown protein	1.052	4.7209e-05	136	283	0.795	0.00046	146	252
At2g07806	unknown protein	2.024	3.5963e-06	350	1433	1.762	1.6185e-05	439	1488
At2g07815	BEST Arabidopsis thaliana protein match is: cytochrome C biogenesis 452 (TAIR:ATMG00180.1)	1.488	0.00046	933	2603	0.831	0.01823	1321	2360
At2g07830	unknown protein	1.635	1.7422e-06	474	1471	1.245	1.669e-05	537	1269
At2g10440	unknown protein	2.343	5.2531e-05	102	538	1.324	0.00269	89	224
At2g10931	unknown protein	-1.002	0.00187	1721	854	-1.002	0.00312	1540	768
At2g11150	pseudogene, expressed protein (transposable element gene); pseudogene of putative replication protein A1	-1.696	0.00038	451	134	-0.68	0.06347	272	170
At2g11520	CRCK3 (calmodulin-binding receptor-like cytoplasmic kinase 3); high overall homology to CRCK1	1.097	0.0009	5938	14154	0.787	0.005	6216	11116
At2g11910	unknown protein	-1.305	0.0021	78928	31664	-0.671	0.07347	53587	33675
At2g12400	unknown protein	-1.148	0.0018	2193	994	-0.617	0.051	1836	1090
At2g12440	pseudogene, similar to putative reverse transcriptase, blastp match of 29% identity and 8.8e-79 P-value to GP|27311287|gb|AAO00713.1||AC078894 putative reverse transcriptase {Oryza sativa (japonica cultivar-group)}	-1.424	0.00037	295	106	-0.623	0.04431	173	112
At2g12550	ubiquitin-associated (UBA)/TS-N domain-containing protein	1.594	0.0003	2577	7570	1.173	0.0053	2170	4904
At2g13570	NF-YB7 (nuclear factor Y, subunit B7)	-1.358	0.0028	332	121	-0.718	0.07874	238	145
At2g13610	ABC-2 type transporter family protein	-1.152	0.00028	13698	6172	-0.745	0.00582	11585	6851
At2g13690	PRLI-interacting factor, putative	-1.255	0.0024	3492	1444	-0.632	0.08502	2263	1483
At2g13790	ATSERK4 (SOMATIC EMBRYOGENESIS RECEPTOR-LIKE KINASE 4)	1.609	0.0127	14044	29566	1.508	0.003	9696	26288
At2g13800	ATSERK5 (SOMATIC EMBRYOGENESIS RECEPTOR LIKE KINASE 5)	0.973	0.0218	2399	4260	1.076	0.0096	1590	3758
At2g14170	ALDH6B2 (aldehyde dehydrogenase 6B2); Arabidopsis thaliana methylmalonate-semialdehyde dehydrogenase	1.021	0.0096	3471	8456	0.009	0.9839	6079	6105
At2g14750	AKN1 (APS KINASE 1); Encodes adenosine-5'-phosphosulfate kinase. Provides activated sulfate for sulfation of secondary metabolites, including the glucosinolates. Essential for pollen viability.	-0.67	0.0393	20760	12905	-1.093	0.0075	25460	11880
At2g14900	Gibberellin-regulated family protein	-2.237	0.00152	14067	2872	-2.488	0.00141	20278	3615
At2g15020	unknown protein	-2.279	0.00535	38195	6488	-1.631	0.03941	19146	6330
At2g15040	AtRLP18 (receptor like protein 18)	0.817	0.06342	2033	3423	1.685	0.00303	917	2919
At2g15050	LTP (lipid transfer protein); Predicted to encode a PR (pathogenesis-related) protein. Belongs to the lipid transfer protein (PR-14) family with the following members: At2g38540/LTP1, At2g38530/LTP2, At5g59320/LTP3, At5g59310/LTP4, At3g51600/LTP5, At3g08770/LTP6, At2g15050/LTP7, At2g18370/LTP8, At2g15325/LTP9, At5g01870/LTP10, At4g33355/LTP11, At3g51590/LTP12, At5g44265/LTP13, At5g62065/LTP14, At…	-2.447	8.7654e-06	13390	2451	-1.75	0.0002	11752	3451
At2g15220	Plant basic secretory protein (BSP) family protein	2.558	1.3246e-05	330	1952	1.855	0.00017	426	1578
At2g15280	Reticulon family protein	-1.501	0.00029	8484	3058	-0.956	0.0066	6803	3524
At2g15310	ARFB1A (ADP-ribosylation factor B1A); A member of ARF GTPase family. A thaliana has 21 members of this family, known to be essential for vesicle coating and uncoating and functions in GTP-binding. Gene encoding ADP-ribosylation factor and similar to ADP-ribosylation factor (GI:861205) (Chlamydomonas reinhardtii), other ARFs and ARF-like proteins.	1.636	0.00608	1351	4154	0.836	0.13777	2071	3816
At2g15340	glycine-rich protein	0.52	0.01042	110	156	1.027	0.00037	123	250
At2g15390	FUT4 (fucosyltransferase 4); Predicted fucosyltransferase, based on similarity to FUT1, but not functionally redundant with FUT1.	1.758	0.00099	2331	7590	2.922	8.8327e-05	1284	9501
At2g15440	Protein of unknown function (DUF579)	-1.961	0.00056	1880	482	-1.154	0.01654	1030	487
At2g15480	UGT73B5 (UDP-glucosyl transferase 73B5)	2.824	0.0001	1931	17966	2.503	0.0006	1189	7145
At2g15490	UGT73B4 (UDP-glycosyltransferase 73B4)	3.653	0.0003	238	3850	2.063	0.013	196	842
At2g15580	RING/U-box superfamily protein	-1.169	0.0017	20765	11350	-0.707	0.0655	22323	16146
At2g15620	ATHNIR (ARABIDOPSIS THALIANA NITRITE REDUCTASE); Involved in the second step of nitrate assimilation. Its expression is induced by nitrate.	-0.76	0.00671	72650	42138	-0.476	0.07616	192764	138637
At2g15780	Cupredoxin superfamily protein	3.35	0.00022	96	1196	1.357	0.04372	103	264
At2g16270	unknown protein	-1.844	0.00156	1115	307	-1.531	0.00713	1003	352
At2g16280	KCS9 (3-ketoacyl-CoA synthase 9); Encodes KCS9, a member of the 3-ketoacyl-CoA synthase family involved in the biosynthesis of VLCFA (very long chain fatty acids).	-0.831	0.0584	22743	11408	-1.166	0.0062	21069	9170
At2g16430	PAP10 (purple acid phosphatase 10)	1.153	0.00017	34286	77189	0.583	0.01321	47994	71994
At2g16630	Pollen Ole e 1 allergen and extensin family protein	-2.029	0.0008	6177	1582	-1.595	0.0052	4119	1379
At2g16668	unknown protein	1.666	0.00011	133	418	0.859	0.00849	166	302
At2g16700	ADF5 (actin depolymerizing factor 5); Encodes actin depolymerizing factor 5 (ADF5).	1.101	0.0026	7486	16202	0.939	0.00972	10329	20219
At2g16710	Iron-sulphur cluster biosynthesis family protein	1.513	0.0001	7532	20187	1.23	0.0006	7456	17534
At2g16720	ATMYB7 (ARABIDOPSIS THALIANA MYB DOMAIN PROTEIN 7); Encodes a member of MYB3R- and R2R3- type MYB- encoding genes	2.484	0.0008	807	4069	1.662	0.0081	996	3350
At2g16760	Calcium-dependent phosphotriesterase superfamily protein	1.43	0.00013	132	354	0.544	0.03914	156	230
At2g16790	P-loop containing nucleoside triphosphate hydrolases superfamily protein	1.663	0.00643	1209	4113	2.167	0.00244	1114	5238
At2g16870	Disease resistance protein (TIR-NBS-LRR class) family	1.186	0.00625	898	2059	1.529	0.00253	642	1877
At2g17040	anac036 (NAC domain containing protein 36); Member of the NAC transcription factor family and more specifically, the ONAC022 subfamily. Involved in leaf and inflorescence stem morphogenesis.	0.192	0.66576	28178	31597	1.271	0.00917	24179	56715
At2g17130	IDH-II (isocitrate dehydrogenase II); Encodes a regulatory subunit of the mitochondrially-localized NAD+- dependent isocitrate dehydrogenase.	1.626	0.00305	9025	27042	1.235	0.01952	12195	29245
At2g17190	ubiquitin family protein	1.123	0.0003	10596	21829	0.704	0.0103	12007	19475
At2g17220	Protein kinase superfamily protein	1.806	1.8683e-06	9470	33048	1.165	4.5095e-05	9968	22343
At2g17280	Phosphoglycerate mutase family protein	1.93	0.0084	494	2089	1.285	0.0843	373	1178
At2g17500	Auxin efflux carrier family protein	2.434	0.0015	834	4574	3.575	0.0003	381	5940
At2g17650	AMP-dependent synthetase and ligase family protein	-1.059	0.009	1631	753	-1.226	0.00651	1835	794
At2g17695	FUNCTIONS IN: molecular_function unknown; INVOLVED IN: biological_process unknown; LOCATED IN: chloroplast; CONTAINS InterPro DOMAIN/s: Domain of unknown function DUF1990 (InterPro:IPR018960); Has 259 Blast hits to 259 proteins in 120 species: Archae - 0; Bacteria - 197; Metazoa - 0; Fungi - 0; Plants - 57; Viruses - 0; Other Eukaryotes - 5 (source: NCBI BLink).	-1.386	0.0014	15189	5528	-0.911	0.024	13730	7182
At2g17720	2-oxoglutarate (2OG) and Fe(II)-dependent oxygenase superfamily protein	1.955	1.1688e-05	8440	32527	1.61	7.1018e-05	8107	24837
At2g17760	Eukaryotic aspartyl protease family protein	1.454	0.0002	2790	7902	1.23	0.0009	2892	6832
At2g17840	ERD7 (EARLY-RESPONSIVE TO DEHYDRATION 7); Identified as drought-inducible gene by differential hybridization. Upregulated by high light, drought, cold and salt stress determined by microarray analysis.	1.593	0.0001	2471	9562	0.695	0.0228	4198	7798
At2g18000	TAF14 (TBP-associated factor 14)	1.958	0.00053	372	1351	1.487	0.00434	395	1106
At2g18010	SAUR-like auxin-responsive protein family	-1.816	9.3194e-05	726	202	-1	0.00522	404	200
At2g18050	HIS1-3 (histone H1-3); encodes a structurally divergent linker histone whose gene expression is induced by dehydration and ABA.	1.277	0.0075	576	1428	1.631	0.0029	648	2061
At2g18160	ATBZIP2 (basic leucine-zipper 2); Encodes a b-ZIP transcription factor.	-1.672	0.0001	18757	5281	-1.437	0.001	18779	6778
At2g18170	ATMPK7 (MAP kinase 7)	1.246	0.0013	1600	3586	0.984	0.0129	1825	3700
At2g18180	Sec14p-like phosphatidylinositol transfer family protein	-0.958	0.00045	246	125	-1.032	0.00051	285	140
At2g18190	P-loop containing nucleoside triphosphate hydrolases superfamily protein	1.309	8.3893e-05	110	273	0.624	0.0101	125	193
At2g18193	P-loop containing nucleoside triphosphate hydrolases superfamily protein	4.221	0.00074	468	11611	2.802	0.01156	1008	8541
At2g18196	Heavy metal transport/detoxification superfamily protein	-1.561	0.0097	537	171	-1.612	0.01251	810	264
At2g18300	basic helix-loop-helix (bHLH) DNA-binding superfamily protein	-2.716	0.00136	17913	2745	-2.058	0.01005	14829	3593
At2g18328	ATRL4 (RAD-like 4)	-2.448	1.246e-05	36978	6898	-1.663	0.00022	13398	4208
At2g18480	Major facilitator superfamily protein	-0.944	0.09621	237	110	-2.982	0.00052	10840	1372
At2g18560	UDP-Glycosyltransferase superfamily protein	-1.468	0.00501	9665	3578	-0.786	0.10681	10391	6051
At2g18570	UDP-Glycosyltransferase superfamily protein	-2.966	0.00054	10039	1449	-1.875	0.01142	12567	3637
At2g18660	PNP-A (plant natriuretic peptide A); Encodes PNP-A (Plant Natriuretic Peptide A). PNPs are a class of systemically mobile molecules distantly related to expansins; their biological role has remained elusive. PNP-A contains a signal peptide domain and is secreted into the extracellular space. Co-expression analyses using microarray data suggest that PNP-A may function as a component of plant defen…	3.23	0.00055	13232	96670	4.263	0.00019	9404	178116
At2g18680	unknown protein	0.939	0.03274	1513	2786	2.825	0.00013	473	3292
At2g18690	unknown protein	2.232	0.0435	18935	159704	3.316	0.0012	6261	122712
At2g18950	ATHPT (HOMOGENTISATE PHYTYLTRANSFERASE); Encodes homogentisate phytyltransferase involved in tocopherol biosynthesis. Has impact on seed longevity and plays a role in the adaptation to low temperature stress, notably phloem loading.	1.59	0.0091	3511	10669	0.968	0.0862	3324	6986
At2g18969	BEST Arabidopsis thaliana protein match is: sequence-specific DNA binding transcription factors	-0.645	0.03741	395	256	-1.022	0.00608	466	227
At2g19190	FRK1 (FLG22-induced receptor-like kinase 1); Receptor-like protein kinase. Involved in early defense signaling.	1.956	0.01187	3988	14843	2.881	0.00237	1673	12312
At2g19450	TAG1 (TRIACYLGLYCEROL BIOSYNTHESIS DEFECT 1); Encodes Acyl-CoA:diacylglycerol acyltransferase (DGAT) catalyzes the final step of the triacylglycerol synthesis pathway. An insertion mutation in the TAG1 gene results in altered lipid phenotype. Role in senescence and seed development.	2.621	0.00583	875	6130	1.561	0.08262	973	3383
At2g19570	CDA1 (cytidine deaminase 1); Encodes a cytidine deaminase that deaminates cytidine and deoxycytidine and is competitively inhibited by cytosine-containing compounds.	1.776	0.00015	5107	17629	2.158	8.5826e-05	6225	28185
At2g19620	NDL3 (N-MYC downregulated-like 3)	-1.595	0.0013	4020	1337	-1.063	0.011	2577	1207
At2g19650	Cysteine/Histidine-rich C1 domain family protein	-0.437	0.09722	5088	3758	-1.072	0.00231	9140	4297
At2g19660	Cysteine/Histidine-rich C1 domain family protein	-0.647	0.04247	160	99	-1.159	0.00373	260	116
At2g19710	Regulator of Vps4 activity in the MVB pathway protein	1.119	0.00058	4208	8946	1.201	0.00068	3378	7777
At2g19900	ATNADP-ME1 (Arabidopsis thaliana NADP-malic enzyme 1); The malic enzyme (EC 1.1.1.40) encoded by AtNADP-ME1 is expressed in response to developmental and cell-specific signals. The enzyme is active in vitro and appears to function as a homohexamer or homooctamer. It is believed to be a cytosolic protein.	1.962	0.00423	411	1399	0.75	0.24256	497	848
At2g19960	hAT family dimerisation domain	1.155	0.00109	108	246	1.526	0.00036	144	412
At2g19990	PR-1-LIKE (pathogenesis-related protein-1-like); Encodes a PR-1-like protein homolog that is differentially expressed in resistant compared to susceptible cultivars by powdery mildew infection. The deduced amino acid sequence has 24 amino acids comprising the signal peptide and 140 amino acids of the mature peptide (15 kDa). Northern blot analysis showed accumulation of the corresponding mRNA 12 …	-1.602	0.0056	853	288	-0.696	0.20304	775	478
At2g20030	RING/U-box superfamily protein	1.974	0.00072	115	464	1.05	0.03152	111	246
At2g20142	Toll-Interleukin-Resistance (TIR) domain family protein	2.111	0.0064	4540	24924	2.386	0.003	2286	15155
At2g20150	unknown protein	3.262	2.6772e-05	242	2257	2.487	0.0005	184	1123
At2g20180	PIF1 (PHY-INTERACTING FACTOR 1); Encodes a novel Myc-related bHLH transcription factor that has transcriptional activation activity in the dark. It is a key negative regulator of phytochrome-mediated seed germination and acts by inhibiting chlorophyll biosynthesis, light-mediated suppression of hypocotyl elongation and far-red light-mediated suppression of seed germination, and promoting negative…	-1.107	0.0001	3798	1581	-0.686	0.0032	3837	2349
At2g20240	Protein of unknown function (DUF3741)	-1.376	0.00032	5624	2132	-0.708	0.01998	3563	2203
At2g20550	HSP40/DnaJ peptide-binding protein	-2.386	0.00145	2644	481	-1.882	0.00872	3275	931
At2g20560	DNAJ heat shock family protein	2.399	0.0031	1865	7960	1.839	0.0106	1796	6500
At2g20562	unknown protein	1.17	0.00347	843	1901	0.296	0.45612	789	970
At2g20580	ATRPN1A (26S PROTEASOME REGULATORY SUBUNIT S2 1A); encoding the RPN subunits of the 26S proteasome	1.456	0.00485	16790	42281	0.598	0.21809	23167	35087
At2g20720	Pentatricopeptide repeat (PPR) superfamily protein	1.13	0.00966	1387	3101	0.283	0.56792	1556	1905
At2g20724	expressed protein; pseudogene of unknown protein	-1.324	0.00118	26266	10096	-1.083	0.00594	20942	9873
At2g20750	ATEXPB1 (expansin B1); member of BETA-EXPANSINS. Naming convention from the Expansin Working Group (Kende et al, 2004. Plant Mol Bio)	-1.618	0.00274	1829	615	-0.707	0.14256	833	492
At2g20840	Secretory carrier membrane protein (SCAMP) family protein	1.505	0.00308	4695	12492	0.823	0.07443	6327	11309
At2g20875	EPF1 (EPIDERMAL PATTERNING FACTOR 1); Encodes a secretory peptide EPF1 involved in stomatal development. EPF1 is related to EPF2 which controls asymmetric cell divisions during stomatal devlopment.	-1.641	0.00926	2027	645	-0.482	0.47583	1664	1195
At2g20890	PSB29 (photosystem II reaction center PSB29 protein); Chloroplast-localized Thylakoid formation1 gene product involved in vesicle-mediated formation of thylakoid membranes. Thf1 antisense lines contain abnormal chloroplasts early in leaf development (chloroplasts have loosely stacked thylakoid membranes). Expression was induced in the light and decreased under dark conditions. G-alpha interaction…	-1.819	0.00071	14922	3975	-0.54	0.2137	7256	5005
At2g21050	LAX2 (like AUXIN RESISTANT 2); Encodes LAX2 (LIKE AUXIN RESISTANT), a member of the AUX1 LAX family of auxin influx carriers. Required for the establishment of embryonic root cell organization.	-3.224	0.0038	17834	2312	-2.415	0.0244	12998	2571
At2g21080	unknown protein	-2.636	0.0001	3885	603	-1.596	0.00335	3259	1096
At2g21130	Cyclophilin-like peptidyl-prolyl cis-trans isomerase family protein	2.881	0.00755	1330	11046	2.271	0.03436	1206	7050
At2g21140	ATPRP2 (proline-rich protein 2); Proline-rich protein expressed in expanding leaves, stems, flowers, and siliques.	-1.607	0.00118	5667	1762	-1.211	0.00912	6387	2760
At2g21200	SAUR-like auxin-responsive protein family	-1.67	0.0009	466	140	-0.514	0.21535	323	224
At2g21210	SAUR-like auxin-responsive protein family ; Putative auxin-regulated protein whose expression is downregulated in response to chitin oligomers.	-2.508	0.00054	6944	1099	-1.894	0.00453	11194	2964
At2g21270	UFD1 (ubiquitin fusion degradation 1)	1.559	0.00835	11632	34177	0.619	0.29035	17056	26778
At2g21330	FBA1 (fructose-bisphosphate aldolase 1)	-1.702	3.3924e-05	89107	38800	-0.93	0.0055	93608	65650
At2g21430	Papain family cysteine protease	2	0.00371	1781	6111	1.269	0.0487	2429	5774
At2g21500	RING/U-box superfamily protein	0.993	0.0019	2222	4787	1.208	0.0035	2662	5251
At2g21510	DNAJ heat shock N-terminal domain-containing protein	1.522	0.00165	229	653	0.654	0.11582	228	362
At2g21520	Sec14p-like phosphatidylinositol transfer family protein	1.517	0.00023	15974	44654	0.847	0.01054	17094	30713
At2g21530	SMAD/FHA domain-containing protein	-1.218	0.0086	29037	12610	-0.7	0.1207	27317	16870
At2g21590	APL4 (Glucose-1-phosphate adenylyltransferase family protein); Encodes the large subunit of ADP-glucose pyrophosphorylase, the enzyme which catalyzes the first and limiting step in starch biosynthesis. The large subunit plays a regulatory role whereas the small subunit (ApS) is the catalytic isoform. Four isoforms of the large subunit (ApL1-4) have been described.	-1.373	3.2108e-05	1115	427	-1	0.00039	1318	660
At2g21620	RD2 (Adenine nucleotide alpha hydrolases-like superfamily protein); Encodes gene that is induced in response to dessication; mRNA expression is seen 10 and 24 hrs after start of dessication treatment.	2.486	0.0002	26656	121365	1.732	0.0012	21587	71986
At2g21630	Sec23/Sec24 protein transport family protein	-1.54	0.00396	3326	1223	-1.092	0.03249	3672	1765
At2g21640	unknown protein; Encodes a protein of unknown function that is a marker for oxidative stress response.	1.966	0.0006	2626	9633	1.829	0.0015	2248	7973
At2g21650	ATRL2 (ARABIDOPSIS RAD-LIKE 2); RSM1 is a member of a small sub-family of single MYB transcription factors. Analysis of overexpressin lines indicate its involvement during early morphogenesis.	-4.278	1.2186e-06	8435	440	-4.363	5.0696e-06	5312	255
At2g21830	Cysteine/Histidine-rich C1 domain family protein	-2.1	2.4164e-05	1945	447	-1.299	0.00078	1445	588
At2g21850	Cysteine/Histidine-rich C1 domain family protein	0.811	0.2025	763	1409	1.781	0.0094	302	1206
At2g21900	WRKY59 (WRKY DNA-binding protein 59); member of WRKY Transcription Factor; Group II-c	3.525	1.5831e-05	207	2467	1.918	0.0004	113	489
At2g21910	CYP96A5 (cytochrome P450, family 96, subfamily A, polypeptide 5); member of CYP96A	0.167	0.78543	594	592	1.645	0.00931	117	373
At2g21960	unknown protein	-2.088	0.0009	15702	3129	-1.131	0.0276	10256	4623
At2g22122	unknown protein	-1.67	0.0027	2373	742	-0.506	0.32657	4756	3231
At2g22200	Integrase-type DNA-binding superfamily protein; encodes a member of the DREB subfamily A-6 of ERF/AP2 transcription factor family. The protein contains one AP2 domain. There are 8 members in this subfamily including RAP2.4.	0.164	0.74238	346	389	-1.935	0.00143	3413	879
At2g22240	ATIPS2 (INOSITOL 3-PHOSPHATE SYNTHASE 2); ** Referred to as MIPS1 in Mitsuhashi et al 2008. Myo-inositol-1-phosphate synthase isoform 2. Expressed in leaf, root and silique. Immunolocalization experiments with an antibody recognizing MIPS1, MIPS2, and MIPS3 showed endosperm localization.	-1.411	0.00075	32281	12200	-0.712	0.04032	20995	13149
At2g22270	unknown protein	-1.03	7.7268e-05	1987	971	-0.707	0.00131	1657	1014
At2g22300	CAMTA3 (CALMODULIN-BINDING TRANSCRIPTION ACTIVATOR 3); Encodes a putative CAM binding transcription factor. Loss of function mutations show enhanced resistance to fungal and bacterial pathogens suggesting that CAMTA functions to suppress defense responses.	1.086	0.0026	11558	23778	0.789	0.0229	11376	19401
At2g22470	AGP2 (arabinogalactan protein 2); Encodes arabinogalactan-protein (AGP2).	3.787	0.00015	7340	81900	2.694	0.00199	5587	36162
At2g22560	Kinase interacting (KIP1-like) family protein	1.166	0.00034	725	1604	0.265	0.29095	708	850
At2g22570	ATNIC1 (A. THALIANA NICOTINAMIDASE 1); encodes a nicotinamidase that converts nicotinamide into nicotinic acid. As such the encoded enzyme is involved in the pyridine nucleotide salvage pathway which may be connected to the de novo NAD biosynthesis through the ABA signaling pathway.	1.356	0.00023	1361	3446	1.305	0.00051	1503	3721
At2g22630	AGL17 (AGAMOUS-like 17); Encodes a MADs domain containing protein involved in promoting flowering. Loss of function mutations show delayed flowering in long days and reduced levels of LFY and AP1 expression.	1.278	0.0002	141	339	0.99	0.0016	113	226
At2g22660	Protein of unknown function (duplicated DUF1399)	1.435	0.0036	6124	17450	0.807	0.0693	8644	15219
At2g22780	PMDH1 (peroxisomal NAD-malate dehydrogenase 1); encodes an peroxisomal NAD-malate dehydrogenase that is involved in fatty acid beta-oxidation through providing NAD to the process of converting fatty acyl CoA to acetyl CoA.	0.937	0.0133	3569	6786	1.075	0.006	3813	7483
At2g22810	ACC4 (1-AMINOCYCLOPROPANE-1-CARBOXYLIC ACID SYNTHASE POLYPEPTIDE); key regulatory enzyme in the biosynthesis of the plant hormone ethylene. ACS4 is specifically induced by indoleacetic acid (IAA).	-2.577	0.00027	686	103	-0.368	0.53572	141	108
At2g22840	AtGRF1 (growth-regulating factor 1); Growth regulating factor encoding transcription activator. One of the nine members of a GRF gene family, containing nuclear targeting domain. Mutants result in smaller leaves indicating the role of the gene in leaf development. Expressed in root, shoot and flower	-0.523	0.1042	1410	941	-1.088	0.0063	1334	630
At2g22860	ATPSK2 (phytosulfokine 2 precursor); Phytosulfokine 2 precursor, coding for a unique plant peptide growth factor.	1.844	0.00408	2691	8482	2.631	0.00091	1342	8199
At2g22880	VQ motif-containing protein	2.3	0.00575	1575	7795	2.626	0.00448	841	5236
At2g22900	Galactosyl transferase GMA12/MNN10 family protein	-1.69	0.0011	6660	2129	-1.349	0.00636	6031	2382
At2g22990	SCPL8 (SERINE CARBOXYPEPTIDASE-LIKE 8); sinapoylglucose:malate sinapoyltransferase. Catalyzes the formation of sinapoylmalate from sinapoylglucose. Mutants accumulate excess sinapoylglucose.	-1.558	0.0015	39749	13896	-1.311	0.0059	31485	12852
At2g23000	scpl10 (serine carboxypeptidase-like 10)	-1.513	0.0002	4109	1459	-1.205	0.00135	3902	1696
At2g23110	Late embryogenesis abundant protein, group 6	4.195	3.5963e-06	129	2409	2.793	7.2859e-05	110	770
At2g23130	AGP17 (arabinogalactan protein 17); AGP17 is a lysine-rich arabinogalactan-protein (AGP) and part of a multi-gene family of glycoproteins with approx. 50 members. It falls into one subclass with AGP18 and AGP19, other lysine-rich AGPs. 84% of its proline residues are hydroxylated to hydroproline and its heavy glycosylation accounts for appr. 69% of the molecular weight. The main glycosyl residues…	-1.002	0.0081	19724	9533	-1.078	0.0085	13970	6624
At2g23150	NRAMP3 (natural resistance-associated macrophage protein 3); Encodes a member of the Nramp2 metal transporter family; like its homolog Atnramp4, localized in vacuolar membrane. Seedlings of double mutant, atnramp3-1 atnramp4-1, were arrested at early germination.	1.604	0.00076	4284	13353	0.619	0.10669	6958	10755
At2g23270	unknown protein	0.951	0.33516	988	1372	3.636	0.00385	150	1899
At2g23450	Protein kinase superfamily protein	1.471	2.8039e-05	9036	24925	1.32	0.0001	9952	24877
At2g23600	ACL (acetone-cyanohydrin lyase); Encodes a protein shown to have carboxylesterase activity, methyl salicylate esterase activity, methyl jasmonate esterase activity, and methyl IAA esterase activity in vitro. MES2 appears to be involved in MeSA hydrolysis in planta. This protein does not act on MeGA4, or MEGA9 in vitro.	-1.574	0.00038	64073	21124	-1.793	0.00031	70163	20521
At2g23610	ATMES3 (ARABIDOPSIS THALIANA METHYL ESTERASE 3); Encodes a protein shown to have carboxylesterase activity, methyl IAA esterase activity, and methyl jasmonate esterase activity in vitro. This protein does not act on methyl salicylate, MeGA4, or MEGA9 in vitro.	-2.102	8.4589e-05	14439	3362	-1.932	0.0003	14364	3769
At2g23680	Cold acclimation protein WCOR413 family	1.498	0.00198	4565	12013	1.118	0.01494	4908	10653
At2g23790	Protein of unknown function (DUF607)	1.207	0.0092	2826	6766	1.065	0.0233	3218	6734
At2g23810	TET8 (tetraspanin8); Member of TETRASPANIN family	1.97	0.0002	42816	160007	2.122	0.0002	26976	113790
At2g23830	PapD-like superfamily protein	2.969	7.8514e-06	128	1022	2.394	5.4384e-05	109	583
At2g23850	pseudogene, similar to Uricase II (EC 1.7.3.3) (Urate oxidase) (Nodule specific uricase). (Kidney bean, French bean), blastp match of 54% identity and 2.0e-27 P-value to SP|P53763|URIC_PHAVU Uricase II (EC 1.7.3.3) (Urate oxidase) (Nodule specific uricase). (Kidney bean, French bean) {Phaseolus vulgaris}	1.017	0.00022	4443	8962	0.677	0.00409	6056	9634
At2g23860	pseudogene, similar to VAP27, blastp match of 56% identity and 1.3e-25 P-value to GP|6688926|emb|CAB65313.1||AJ251365 VAP27 {Nicotiana plumbaginifolia}	2.191	4.3997e-05	137	630	1.411	0.0011	147	394
At2g24020	Uncharacterised BCR, YbaB family COG0718	-1.132	0.00119	2896	1281	-0.553	0.06191	2200	1500
At2g24060	Translation initiation factor 3 protein	-1.161	0.00039	9476	4259	-0.662	0.01452	8084	5097
At2g24090	Ribosomal protein L35	-1.481	0.00032	111457	40305	-0.669	0.03522	88042	55555
At2g24150	HHP3 (heptahelical protein 3); heptahelical transmembrane protein HHP3	-1.485	0.00221	48067	16109	-1.493	0.00357	39197	14007
At2g24160	pseudogene, leucine rich repeat protein family, contains leucine rich-repeat domains Pfam:PF00560, INTERPRO:IPR001611	0.062	0.81485	5199	5443	1.108	0.00069	3052	6516
At2g24180	CYP71B6 (cytochrome p450 71b6); cytochrome P450 monooxygenase	2.397	2.4864e-06	13153	69520	1.327	0.00015	17682	44426
At2g24200	Cytosol aminopeptidase family protein	1.624	0.0002	37712	106976	1	0.0062	48854	96714
At2g24285	BEST Arabidopsis thaliana protein match is: Zinc finger, C3HC4 type (RING finger) family protein (TAIR:AT2G24480.1)	3.322	1.0214e-05	134	1392	1.87	0.00055	127	474
At2g24290	Protein of unknown function (DUF1068)	-1.348	2.4135e-05	8835	3460	-0.654	0.00305	7919	5031
At2g24460	BEST Arabidopsis thaliana protein match is: Zinc finger, C3HC4 type (RING finger) family protein (TAIR:AT2G24480.1)	1.638	1.5327e-06	104	323	0.514	0.00232	93	133
At2g24540	AFR (ATTENUATED FAR-RED RESPONSE)	-2.775	0.00106	16571	2102	-1.714	0.02176	14193	4165
At2g24545	other RNA; Potential natural antisense gene, locus overlaps with AT2G24540	-1.119	0.00068	650	295	-0.653	0.02023	618	393
At2g24740	SDG21 (SET domain group 21); Encodes a SU(VAR)3-9 homolog, a SET domain protein (Homology Subgroup V; Orthology Group 1). Known SET domain proteins are involved in epigenetic control of gene expression. There are 10 SUVH genes in Arabidopsis and members of this subfamily of the SET proteins have an additional conserved SRA domain. This protein is a putative histone methyltransferase (predicted to…	1.408	5.4521e-05	100	268	1.28	0.00018	97	237
At2g24762	AtGDU4 (glutamine dumper 4); Encodes a member of the GDU (glutamine dumper) family proteins involved in amino acid export: At4g31730 (GDU1), At4g25760 (GDU2), At5g57685 (GDU3), At2g24762 (GDU4), At5g24920 (GDU5), At3g30725 (GDU6) and At5g38770 (GDU7).	-3.057	0.00057	12767	1707	-1.665	0.0242	10983	3698
At2g24850	TAT (TYROSINE AMINOTRANSFERASE); Encodes a tyrosine aminotransferase that is responsive to treatment with jasmonic acid.	3.786	4.3678e-05	15880	159504	3.788	9.9868e-05	19472	193489
At2g25000	WRKY60 (WRKY DNA-binding protein 60); Pathogen-induced transcription factor. Forms protein complexes with itself and with WRKY40. Coexpression with WRKY18 or WRKY40 made plants more susceptible to both P. syringae and B. cinerea. WRKY18, WRKY40, and WRKY60 have partially redundant roles in response to the hemibiotrophic bacterial pathogen Pseudomonas syringae and the necrotrophic fungal pathogen …	2.818	5.1435e-07	7178	50634	2.078	5.432e-06	15735	66499
At2g25080	ATGPX1 (GLUTATHIONE PEROXIDASE 1); Encodes glutathione peroxidase.	-1.323	0.0045	47555	18439	-0.551	0.1337	34426	23833
At2g25090	CIPK16 (CBL-interacting protein kinase 16); Encodes a member of the SNF1-related kinase (SnRK) gene family (SnRK3.18), which has also been reported as a member of the CBL-interacting protein kinases (CIPK16).	1.375	0.01277	246	668	1.604	0.00894	344	1105
At2g25110	AtSDF2 (Arabidopsis thaliana STROMAL CELL-DERIVED FACTOR 2-like protein precursor); Encodes an endoplasmic reticulum protein SDF2 (stromal-derived factor-2). Forms a complex SDF2-ERdj3B-BiP that is required for the proper accumulation of the surface-exposed leucine-rich repeat receptor kinases EFR. EFR is involved in PAMP (pathogen associated molecular patterns) triggered immunity.	1.38	0.00044	19159	49005	1.377	0.00078	28807	74947
At2g25140	CLPB-M (CASEIN LYTIC PROTEINASE B-M); Encodes ClpB4, which belongs to the Casein lytic proteinase/heat shock protein 100 (Clp/Hsp100) family. Targeted to the mitochondrion, also referred to as ClpB-m. Transcripts of ClpB4 accumulate dramatically at high temperatures, suggesting that it may be involved in response to heat stress.	1.276	0.00741	3486	7880	0.696	0.12649	3297	5324
At2g25150	HXXXD-type acyl-transferase family protein	-1.332	0.00034	272	106	-0.938	0.00436	268	141
At2g25240	Serine protease inhibitor (SERPIN) family protein	3.992	4.3005e-06	146	2375	2.597	0.0001	166	1008
At2g25440	AtRLP20 (receptor like protein 20)	2.114	0.00457	690	2580	2.815	0.00152	439	3074
At2g25450	2-oxoglutarate (2OG) and Fe(II)-dependent oxygenase superfamily protein; encodes a protein whose sequence is similar to ACC oxidase	2.139	7.1903e-05	29704	131210	1.934	0.0002	29578	108610
At2g25460	CONTAINS InterPro DOMAIN/s: C2 calcium-dependent membrane targeting (InterPro:IPR000008); BEST Arabidopsis thaliana protein match is: unknown protein (TAIR:AT5G04860.1); Has 108 Blast hits to 69 proteins in 11 species: Archae - 0; Bacteria - 0; Metazoa - 0; Fungi - 0; Plants - 108; Viruses - 0; Other Eukaryotes - 0 (source: NCBI BLink).	1.99	0.00034	615	2379	1.174	0.01102	453	990
At2g25482	LOCATED IN: endomembrane system (Protein of unknown function (DUF784)); Encodes a ECA1 gametogenesis related family protein	1.508	0.00576	111	350	1.617	0.00629	111	342
At2g25737	Sulfite exporter TauE/SafE family protein	1.092	0.00134	4065	8840	0.825	0.0101	3985	7080
At2g25780	Protein of unknown function (DUF1677)	0.981	0.00602	260	524	0.656	0.05612	152	243
At2g25940	ALPHA-VPE (alpha-vacuolar processing enzyme); Encodes a vacuolar processing enzyme belonging to a novel group of cysteine proteinases that is expressed in vegetative organs and is upregulated in association with various types of cell death and under stressed conditions.	2.748	0.00028	319	2176	1.181	0.03953	492	1130
At2g25964	unknown protein	-1.293	0.0068	2789	1154	-1.268	0.009	4000	1707
At2g26230	uricase / urate oxidase / nodulin 35, putative	1.028	9.803e-05	8655	17704	0.665	0.00227	11973	18935
At2g26250	FDH (FIDDLEHEAD); epidermis-specific, encodes KCS10, a putative 3-ketoacyl-CoA synthase. probably involved in the synthesis of long-chain lipids found in the cuticle.	-1.809	0.0019	25595	6644	-1.424	0.0081	20296	7071
At2g26300	ATGPA1 (ARABIDOPSIS THALIANA G PROTEIN ALPHA SUBUNIT 1); Encodes an alpha subunit of a heterotrimeric GTP-binding protein. The active GTP-bound form of GPA1 binds to the GTG1 and GTG2 abscisic acid (ABA) receptors and appears to affect their GTPase and GTP-binding activity, and hence, ABA binding abilities. GPA1 is a positive regulator in ABA-mediated inhibition of stomatal opening. Plants with r…	1.359	0.00041	13349	34469	0.828	0.01093	16210	29020
At2g26310	Chalcone-flavanone isomerase family protein	1.869	0.0013	359	1196	0.676	0.0903	352	569
At2g26340	unknown protein	-1.182	0.0023	32418	13642	-0.507	0.1363	22668	15783
At2g26355	other RNA; Potential natural antisense gene, locus overlaps with AT2G26360	-1.103	0.0009	8911	4106	-0.731	0.0118	7527	4520
At2g26390	Serine protease inhibitor (SERPIN) family protein	0.965	0.0014	210	409	1.174	0.00077	204	461
At2g26440	Plant invertase/pectin methylesterase inhibitor superfamily	0.076	0.83698	20941	21997	1.013	0.00668	10222	20865
At2g26480	UGT76D1 (UDP-glucosyl transferase 76D1)	3.696	1.0214e-05	265	3475	4.704	7.4675e-06	269	7061
At2g26520	unknown protein	-1.278	0.0006	1052	438	-0.86	0.00918	759	417
At2g26560	PLA IIA (PHOSPHOLIPASE A 2A); Encodes a lipid acyl hydrolase with wide substrate specificity that accumulates upon infection by fungal and bacterial pathogens. Protein is localized in the cytoplasm in healthy leaves, and in membranes in infected cells. Plays a role in cell death and differentially affects the accumulation of oxylipins. Contributes to resistance to virus.	2.624	0.0031	10138	55566	3.405	0.0012	1594	14495
At2g26590	RPN13 (regulatory particle non-ATPase 13)	1.044	0.0007	8326	16865	0.509	0.0543	9158	12539
At2g26600	Glycosyl hydrolase superfamily protein	1.167	0.00487	5074	11519	0.971	0.01884	7281	14511
At2g26640	KCS11 (3-ketoacyl-CoA synthase 11); Encodes KCS11, a member of the 3-ketoacyl-CoA synthase family involved in the biosynthesis of VLCFA (very long chain fatty acids).	-1.407	4.8634e-05	3826	1427	-1.339	0.00012	4122	1630
At2g26695	Ran BP2/NZF zinc finger-like superfamily protein	-1.855	0.00312	976	264	-2.512	0.00093	9773	1833
At2g26710	BAS1 (PHYB ACTIVATION TAGGED SUPPRESSOR 1); Encodes a member of the cytochrome p450 family that serves as a control point between multiple photoreceptor systems and brassinosteroid signal transduction. Involved in brassinolide metabolism. Mediates response to a variety of light signals including hypocotyl elongation and cotyledon expansion.	-1.449	0.00264	1637	602	-0.858	0.05043	799	448
At2g26740	ATSEH (soluble epoxide hydrolase); Encodes a soluble epoxide hydrolase whose expression is induced by auxin and water stress.	1.808	6.2895e-06	6969	24382	1.21	0.00012	14185	32847
At2g26750	alpha/beta-Hydrolases superfamily protein	1.911	0.00057	359	1259	0.943	0.03691	782	1511
At2g26910	ATPDR4 (PLEIOTROPIC DRUG RESISTANCE 4)	-1.583	0.00015	21163	7126	-1.118	0.00208	17181	8103
At2g26980	CIPK3 (CBL-interacting protein kinase 3); encodes a serine-threonine protein kinase whose expression increases in response to abscisic acid, cold, drought, high salt, and wounding conditions. The gene is expressed in developing seeds and seedlings. Lines carrying a T-DNA insertions have reduced germination efficiency and expression of cold, high-salt, and abscisic acid marker genes are altered, b…	0.851	0.0028	15949	26808	-0.071	0.8181	36795	34375
At2g27020	PAG1 (20S proteasome alpha subunit G1); Encodes 20S proteasome alpha 7 subunit PAG1.	1.735	0.00109	36700	114253	1.036	0.02591	46269	95639
At2g27060	Leucine-rich repeat protein kinase family protein	-1.169	0.0017	2730	1085	-0.874	0.0133	3328	1727
At2g27130	Bifunctional inhibitor/lipid-transfer protein/seed storage 2S albumin superfamily protein	-1.944	0.00149	6709	1816	-1.099	0.04118	4073	1927
At2g27200	P-loop containing nucleoside triphosphate hydrolases superfamily protein	2.373	5.2718e-05	931	4974	1.731	0.00063	966	3230
At2g27290	Protein of unknown function (DUF1279)	-1.384	0.00733	29510	10348	-0.625	0.20844	16885	10976
At2g27310	F-box family protein	1.463	0.01317	2009	5409	2.123	0.00289	2059	9292
At2g27395	pseudogene of cysteine protease-related; pseudogene of cysteine protease-related	-2.92	0.0039	1977	223	-2.215	0.0259	3427	712
At2g27402	BEST Arabidopsis thaliana protein match is: plastid transcriptionally active 18 (TAIR:AT2G32180.1)	-2.899	0.00124	9758	1252	-2.195	0.00924	9177	2008
At2g27420	Cysteine proteinases superfamily protein	-3.67	0.00695	5575	276	-2.24	0.08483	5260	1076
At2g27430	ARM repeat superfamily protein	1.287	0.00801	330	837	1.315	0.01096	375	963
At2g27450	NLP1 (nitrilase-like protein 1); Encodes N-carbamoylputrescine amidohydrolase that is involved in putrescine and polyamine biosynthesis.	1.269	0.00398	24793	61726	0.398	0.34623	35166	47658
At2g27660	Cysteine/Histidine-rich C1 domain family protein	1.751	0.01682	1458	3892	2.955	0.00166	326	2527
At2g27740	Family of unknown function (DUF662)	-1.192	0.00474	1421	647	-0.179	0.72957	1229	1092
At2g27800	Tetratricopeptide repeat (TPR)-like superfamily protein	-1.367	0.00036	2030	764	-0.799	0.012	1485	855
At2g27880	AGO5 (ARGONAUTE 5)	3.549	0.0067	195	3403	3.567	0.01009	202	2943
At2g28050	Pentatricopeptide repeat (PPR) superfamily protein	-1.177	0.00032	434	189	-0.877	0.00302	359	196
At2g28110	FRA8 (FRAGILE FIBER 8); Homolog to AT5G22940, a member of glycosyltransferase family 47 that is involved in secondary cell wall biosynthesis. It exhibits high sequence similarity to tobacco (Nicotiana plumbaginifolia) pectin glucuronyltransferase. Protein has a domain that shares significant similarity with the pfam03016 domain. It is expressed specifically in developing vessels and fiber cells, …	2.24	0.0031	610	3322	1.94	0.0136	495	2266
At2g28120	Major facilitator superfamily protein	1.28	0.00132	4542	10954	1.946	0.00019	2021	7701
At2g28130	unknown protein	1.152	0.00036	2828	6233	0.7	0.00975	3001	4882
At2g28210	ACA2 (alpha carbonic anhydrase 2)	2.993	0.001	2060	15814	1.113	0.1336	327	710
At2g28260	ATCNGC15 (cyclic nucleotide-gated channel 15); member of Cyclic nucleotide gated channel family	-1.989	7.7268e-05	4485	1117	-0.882	0.01346	2930	1599
At2g28315	Nucleotide/sugar transporter family protein	-1.018	0.00403	956	471	0.165	0.69006	882	984
At2g28400	Protein of unknown function, DUF584	3.033	6.1979e-05	796	6396	3.017	0.00012	671	5426
At2g28410	unknown protein	-1.823	0.00011	9771	2833	-0.76	0.02351	10449	6172
At2g28470	BGAL8 (beta-galactosidase 8); putative beta-galactosidase (BGAL8 gene)	-1.216	0.0012	10575	4507	-0.738	0.02591	8363	5096
At2g28500	LBD11 (LOB domain-containing protein 11)	1.309	0.00311	160	404	1.397	0.00357	228	614
At2g28550	RAP2.7 (related to AP2.7)	-0.904	0.00641	8680	4709	-1.066	0.00421	11935	5720
At2g28570	unknown protein	3.644	0.00017	4283	49393	2.766	0.00158	3182	22045
At2g28605	Photosystem II reaction center PsbP family protein; Encodes a PsbP domain-OEC23 like protein localized in thylakoid (peripheral-lumenal side).	-1.584	0.00047	9264	3108	-1.001	0.01022	8884	4438
At2g28870	unknown protein	-1.824	0.00713	1996	519	-0.536	0.44512	1295	900
At2g28890	PLL4 (poltergeist like 4); Encodes a protein phosphatase 2C like gene, similar to POL. Involved in leaf development. Knockout mutants have abnormally shaped leaves.	1.029	0.0062	7002	13970	1.299	0.00281	4650	11438
At2g28900	ATOEP16-1 (outer plastid envelope protein 16-1); Encodes AtOEP16, a 16-KDa plastid outer membrane protein involved in plastid import of protochlorophyllide oxidoreductase A. Predominantly expressed in leaves and is also inducible by cold treatment.	1.829	0.0064	26571	96766	1.019	0.10864	48785	105618
At2g28950	ATEXP6 (ARABIDOPSIS THALIANA TEXPANSIN 6); Encodes an expansin. Naming convention from the Expansin Working Group (Kende et al, 2004. Plant Mol Bio). Involved in the formation of nematode-induced syncytia in roots of Arabidopsis thaliana.	-2.011	0.00669	60850	15437	-1.959	0.01179	61039	15716
At2g29050	ATRBL1 (RHOMBOID-like 1)	-1.4	0.0018	2389	778	-1.021	0.0139	1613	792
At2g29070	Ubiquitin fusion degradation UFD1 family protein	1.541	0.00096	2065	5721	1.667	0.00104	2178	6967
At2g29100	ATGLR2.9 (glutamate receptor 2.9); member of Putative ligand-gated ion channel subunit family	3.031	3.6909e-05	209	1728	2.592	0.00017	120	740
At2g29110	ATGLR2.8 (glutamate receptor 2.8); member of Putative ligand-gated ion channel subunit family	1.069	0.11478	665	1224	2.854	0.00191	189	1352
At2g29125	DVL13 (DEVIL 13)	-1.255	0.01231	390	147	-1.512	0.00731	366	128
At2g29130	LAC2 (laccase 2); putative laccase, knockout mutant had reduced root elongation under PEG-induced dehydration	-1.686	0.0091	570	166	-0.582	0.37865	714	492
At2g29150	NAD(P)-binding Rossmann-fold superfamily protein	1.208	0.00084	142	326	0.253	0.42203	152	181
At2g29180	unknown protein	-2.193	0.00347	20639	4777	-0.84	0.22257	9796	5501
At2g29280	pseudogene, tropinone reductase, blastp match of 46% identity and 2.4e-09 P-value to SP|P50165|TRNH_DATST Tropinone reductase homolog (EC 1.1.1.-) (P29X). (Jimsonweed, Common thornapple) {Datura stramonium}	-2.597	0.00116	2568	442	-0.79	0.24324	1465	876
At2g29310	NAD(P)-binding Rossmann-fold superfamily protein	-2.062	0.00012	5144	1237	-0.623	0.08743	4554	2950
At2g29330	TRI (tropinone reductase)	0.685	0.00187	111	180	1.15	0.00016	102	226
At2g29350	SAG13 (senescence-associated gene 13); senescence-associated gene SAG13 encoding a short-chain alcohol dehydrogenase	4.331	0.00131	12212	146999	5.594	0.0005	2633	116805
At2g29360	NAD(P)-binding Rossmann-fold superfamily protein	-1.766	0.0038	9452	2825	-1.162	0.0382	7240	3274
At2g29420	ATGSTU7 (glutathione S-transferase tau 7); Encodes glutathione transferase belonging to the tau class of GSTs. Naming convention according to Wagner et al. (2002). Induced by Salicylic acid. Independent of NPR1 for their induction by salicylic acid.	2.463	0.00224	2846	16662	1.007	0.15582	3725	8060
At2g29430	Family of unknown function (DUF572)	1.417	0.00033	128	347	0.696	0.02535	147	239
At2g29460	ATGSTU4 (glutathione S-transferase tau 4); Encodes glutathione transferase belonging to the tau class of GSTs. Naming convention according to Wagner et al. (2002).	2.828	0.00207	3919	22185	3.854	0.00058	1226	16520
At2g29470	ATGSTU3 (glutathione S-transferase tau 3); Encodes glutathione transferase belonging to the tau class of GSTs. Naming convention according to Wagner et al. (2002).	7.616	6.701e-06	607	95125	7.566	1.4454e-05	315	54908
At2g29480	ATGSTU2 (glutathione S-transferase tau 2); Encodes glutathione transferase belonging to the tau class of GSTs. Naming convention according to Wagner et al. (2002).	3.155	3.7609e-06	127	1115	2.344	4.1504e-05	125	632
At2g29490	ATGSTU1 (glutathione S-transferase TAU 1); Encodes glutathione transferase belonging to the tau class of GSTs. Naming convention according to Wagner et al. (2002).	5.259	1.2186e-06	277	10792	4.25	9.9755e-06	363	7040
At2g29510	Protein of unknown function (DUF3527)	-1.265	0.00426	27084	10748	-0.514	0.21175	18540	12990
At2g29650	ANTR1 (anion transporter 1); Encodes an inorganic phosphate transporter (PHT4;1) that is localized to the thylakoid membrane.	-1.283	0.00081	36203	14495	-1.065	0.00395	37040	17655
At2g29680	CDC6 (cell division control 6); Encodes cell division control protein 6 (CDC6).	0.319	0.07149	1381	1713	1.144	0.00015	1014	2239
At2g29720	CTF2B (FAD/NAD(P)-binding oxidoreductase family protein); Encodes CTF2B.	2.303	0.00035	2280	10629	1.81	0.00245	1518	5277
At2g29950	ELF4-L1 (ELF4-like 1)	2.306	0.0084	169	903	2.541	0.00789	163	1117
At2g29970	Double Clp-N motif-containing P-loop nucleoside triphosphate hydrolases superfamily protein	-1.153	0.00025	12534	5604	-1.031	0.00086	12246	6030
At2g29990	NDA2 (alternative NAD(P)H dehydrogenase 2)	2.207	5.9527e-05	7101	33302	2.581	4.668e-05	5604	33602
At2g30070	ATKT1 (potassium transporter 1); Encodes a high affinity potassium transporter.	2.032	0.00154	2959	11416	1.079	0.05367	5184	10933
At2g30140	UDP-Glycosyltransferase superfamily protein	2.684	2.038e-05	31382	194111	2.527	5.6588e-05	33982	194808
At2g30170	Protein phosphatase 2C family protein	-1.2	0.0041	30094	13346	-0.75	0.049	25833	15370
At2g30250	WRKY25 (WRKY DNA-binding protein 25); member of WRKY Transcription Factor; Group I. Located in nucleus. Involved in response to various abiotic stresses - especially salt stress.	1.65	0.00036	7677	23350	1.84	0.00033	4871	17272
At2g30400	ATOFP2 (ARABIDOPSIS THALIANA OVATE FAMILY PROTEIN 2)	1.373	0.00011	354	902	1.02	0.00117	300	610
At2g30410	KIS (KIESEL); mutant has embryo defect; enlarged embryo cells and endosperm nuclei; Tubulin Folding Cofactor A	-1.71	0.00017	27545	8324	-0.868	0.01302	21059	11550
At2g30440	TPP (thylakoid processing peptide); Encodes a thylakoidal processing peptidase that removes signal sequences from proteins synthesized in the cytoplasm and transported into the thylakoid lumen.	1.137	0.00025	17163	37282	0.342	0.12875	26846	34118
At2g30540	Thioredoxin superfamily protein	-1.46	0.0046	1905	546	-0.673	0.1905	1308	683
At2g30550	alpha/beta-Hydrolases superfamily protein; Encodes a lipase that hydrolyzes phosphatidylcholine, glycolipids as well as triacylglycerols.	1.374	0.005	5736	15200	2.47	0.0001	8943	50468
At2g30560	glycine-rich protein	2.227	0.00251	200	1068	3.248	0.00047	164	1646
At2g30750	CYP71A12 (cytochrome P450, family 71, subfamily A, polypeptide 12); putative cytochrome P450	3.663	0.00029	529	6366	3.219	0.00111	270	2419
At2g30770	CYP71A13 (cytochrome P450, family 71, subfamily A, polypeptide 13); putative cytochrome P450	3.178	0.0003	2108	17530	5.612	2.1991e-05	538	24338
At2g30840	2-oxoglutarate (2OG) and Fe(II)-dependent oxygenase superfamily protein; encodes a protein whose sequence is similar to 2-oxoglutarate-dependent dioxygenase	2.08	0.00052	229	991	0.991	0.03971	182	365
At2g30870	ATGSTF10 (ARABIDOPSIS THALIANA GLUTATHIONE S-TRANSFERASE PHI 10); early dehydration-induced gene ERD13 homologous to tobacco and maize glutathione S-transferases. Encodes glutathione transferase belonging to the phi class of GSTs. Naming convention according to Wagner et al. (2002)	2.384	9.3339e-05	28353	126254	1.05	0.0237	45311	94542
At2g30890	Cytochrome b561/ferric reductase transmembrane protein family	-1.449	0.00344	2604	971	-1.339	0.00839	2869	1137
At2g30900	TBL43 (TRICHOME BIREFRINGENCE-LIKE 43); Encodes a member of the TBL (TRICHOME BIREFRINGENCE-LIKE) gene family containing a plant-specific DUF231 (domain of unknown function) domain. TBL gene family has 46 members, two of which (TBR/AT5G06700 and TBL3/AT5G01360) have been shown to be involved in the synthesis and deposition of secondary wall cellulose, presumably by influencing the esterification …	-0.738	0.00129	251	151	-1.128	0.00018	436	199
At2g30970	ASP1 (aspartate aminotransferase 1); ASPARTATE AMINOTRANSFERASE 1	1.394	0.00458	26335	72052	0.726	0.11065	30562	53435
At2g31020	ORP1A (OSBP(oxysterol binding protein)-related protein 1A)	2.614	0.00011	365	2130	1.634	0.003	242	749
At2g31200	ADF6 (actin depolymerizing factor 6); Encodes actin depolymerizing factor 6 (ADF6).	1.304	0.00359	18560	46605	0.224	0.65749	26631	31975
At2g31260	APG9 (autophagy 9); Involved in autophagy, the process of vacuolar bulk degradation of cytoplasmic components. Mutant shows accelerated bolting and senescence.	1.223	0.00055	1719	3930	0.976	0.00348	1826	3598
At2g31380	STH (salt tolerance homologue); a B-box zinc finger protein that interacts with COP1. contains a novel 11 amino acid motif at the C-terminus (also found at the N-terminus of HY5) that is involved in the COP1 interaction.	-1.584	0.00017	25828	8614	-1.531	0.00038	29801	10343
At2g31390	pfkB-like carbohydrate kinase family protein	2.674	0.0036	4617	27032	1.469	0.1035	6265	17614
At2g31425	Plant invertase/pectin methylesterase inhibitor superfamily protein	2.73	6.2895e-06	101	678	1.337	0.00075	107	275
At2g31440	INVOLVED IN: positive regulation of catalytic activity, protein processing	-1.586	0.00705	11603	4159	-1.329	0.02505	10835	4561
At2g31550	SGNH hydrolase-type esterase superfamily protein	-1.362	0.00048	299	115	-0.937	0.00674	371	197
At2g31570	ATGPX2 (glutathione peroxidase 2); glutathione peroxidase GPx	1.684	0.00073	39856	122183	1.274	0.00593	33090	80201
At2g31790	UDP-Glycosyltransferase superfamily protein	-1.925	5.7035e-05	26276	7131	-1.928	0.00011	46693	12333
At2g31865	PARG2 (poly(ADP-ribose) glycohydrolase 2)	3.199	3.5852e-06	8020	73336	2.584	2.434e-05	5600	32763
At2g31870	TEJ (Sanskrit for 'bright'); mutant has Long free-running circadian period; Poly (ADP-ribose) Glycohydrolase	1.047	0.00344	1121	2257	1.06	0.00518	1087	2264
At2g31880	EVR (EVERSHED); Encodes a putative leucine rich repeat transmembrane protein that is expressed in response to Pseudomonas syringae. Expression of SRRLK may be required for silencing via lsiRNAs. Regulates cell death and innate immunity.	1.617	1.9788e-05	69644	212471	1.706	2.8795e-05	75811	247049
At2g31900	ATMYO5 (MYOSIN 5); Encodes an novel myosin isoform.	-1.285	0.00103	809	321	-1.259	0.00197	934	389
At2g31945	unknown protein	2.844	3.1559e-05	470	3500	0.892	0.03294	361	666
At2g32010	CVL1 (CVP2 like 1); Encodes an inositol polyphosphate 5’-phosphatase (5PTase). Mediating phosphoinositide signaling. Involved in establishment of foliar vein patterns.	-1.356	0.0014	1735	687	-1.216	0.0087	1985	797
At2g32020	Acyl-CoA N-acyltransferases (NAT) superfamily protein	1.367	0.00353	414	1113	1.187	0.01165	638	1457
At2g32100	ATOFP16 (RABIDOPSIS THALIANA OVATE FAMILY PROTEIN 16)	-2.764	0.00028	11087	1536	-1.692	0.00766	9115	2779
At2g32130	Plant protein of unknown function (DUF641)	3.283	9.9665e-05	808	6957	3.428	0.00014	475	5004
At2g32140	transmembrane receptors	3.16	2.2682e-05	453	4472	2.878	6.9154e-05	394	3520
At2g32150	Haloacid dehalogenase-like hydrolase (HAD) superfamily protein	2.231	0.00125	3466	15190	1.696	0.00917	4718	14944
At2g32190	unknown protein	3.739	2.2794e-05	3053	37556	1.313	0.0154	5178	12738
At2g32290	BAM6 (beta-amylase 6)	-1.655	0.00498	2232	647	-2.591	0.00065	3127	534
At2g32440	ATKAO2 (ARABIDOPSIS ENT-KAURENOIC ACID HYDROXYLASE 2); ent-kaurenoic acid hydroxylase (KAO2)	-1.273	0.00567	6123	2580	-0.847	0.05463	6361	3573
At2g32487	unknown protein	-1.927	0.00699	4580	1091	-1.979	0.0094	3418	874
At2g32500	Stress responsive alpha-beta barrel domain protein	-1.81	8.83e-05	12033	3339	-0.786	0.0105	10073	5863
At2g32520	alpha/beta-Hydrolases superfamily protein	1.215	0.00154	11586	25955	0.9	0.01254	14612	27334
At2g32550	Cell differentiation, Rcd1-like protein	3.073	0.001	415	3059	3.489	0.0004	313	3760
At2g32560	F-box family protein	-1.725	0.0003	17783	5148	-1.426	0.00163	19367	7236
At2g32580	Protein of unknown function (DUF1068)	-1.554	0.0005	33807	11496	-0.727	0.04191	21474	13096
At2g32640	Lycopene beta/epsilon cyclase protein	-1.208	0.0038	3866	1396	-0.188	0.6526	2442	2156
At2g32660	AtRLP22 (receptor like protein 22)	2.017	2.8769e-05	147	587	0.629	0.03164	175	267
At2g32680	AtRLP23 (receptor like protein 23)	1.619	0.0156	3388	10346	2.733	0.0005	2360	16041
At2g32690	ATGRP23 (GLYCINE-RICH PROTEIN 23); Glycine-rich protein similar in structure to GRP5. The expression of GRP23 is induced by HPA (cutin monomer, salicylic acid, and abscisic acid.	-1.823	0.0002	131134	39880	-1.068	0.0045	142444	74918
At2g32750	Exostosin family protein	-0.794	0.00626	238	138	-0.156	0.64176	332	300
At2g32830	PHT1.5 (phosphate transporter 1.5); Encodes Pht1;5, a member of the Pht1 family of phosphate transporters which include: Pht1;1/At5g43350, Pht1;2/At5g43370, Pht1;3/At5g43360, Pht1;4/At2g38940, Pht1;5/At2g32830, Pht1;6/At5g43340, Pht1;7/At3g54700, Pht1;8/At1g20860, Pht1;9/At1g76430 (Plant Journal 2002, 31:341).	0.587	0.12248	246	365	1.588	0.00199	286	880
At2g32860	BGLU33 (beta glucosidase 33)	-1.727	0.006	17509	5277	-1.288	0.018	16188	6787
At2g32870	TRAF-like family protein	-1.852	0.0089	15544	3948	-1.955	0.0092	17978	5046
At2g32880	TRAF-like family protein	-2.743	4.6231e-05	2528	370	-2.125	0.00039	2438	578
At2g32960	Phosphotyrosine protein phosphatases superfamily protein	1.105	0.00078	1282	2726	0.275	0.31727	1739	2097
At2g32990	AtGH9B8 (glycosyl hydrolase 9B8)	-2.559	7.6666e-06	11963	2044	-1.854	9.7498e-05	10997	3056
At2g33020	AtRLP24 (receptor like protein 24)	0.57	0.07981	388	566	1.027	0.0087	567	1172
At2g33050	AtRLP26 (receptor like protein 26)	-0.691	0.00905	798	494	-1.053	0.00145	951	458
At2g33080	AtRLP28 (receptor like protein 28)	2.656	0.00364	886	4372	2.654	0.00588	1116	6939
At2g33130	RALFL18 (ralf-like 18); Member of a diversely expressed predicted peptide family showing sequence similarity to tobacco Rapid Alkalinization Factor (RALF), and is believed to play an essential role in the physiology of Arabidopsis. Consists of a single exon and is characterized by a conserved C-terminal motif and N-terminal signal peptide.	1.547	0.00243	115	349	2.264	0.00045	171	791
At2g33150	KAT2 (3-KETOACYL-COA THIOLASE 2); Encodes an organellar (peroxisome, glyoxysome) 3-ketoacyl-CoA thiolase, involved in fatty acid b-oxidation during germination and subsequent seedling growth. Mutants have defects in glyoxysomal fatty acid beta-oxidation. EC2.3.1.16 thiolase.	2.157	1.7684e-05	22020	93872	1.339	0.0008	28815	69131
At2g33250	unknown protein	-1.394	2.9013e-05	10285	3899	-1.055	0.00028	10185	4926
At2g33330	PDLP3 (plasmodesmata-located protein 3); Encodes a plasmodesmal protein that affects the intercellular movement of molecules through the plasmodesmata. The protein has two DUF26 domains and a single transmembrane domain.	-2.474	6.0862e-05	12612	2199	-1.57	0.00163	6038	2039
At2g33560	BUBR1 (BUB1-related (BUB1: budding uninhibited by benzymidazol 1)); Encodes BUBR1. May have the spindle assembly checkpoint protein functions conserved from yeast to humans.	-1.655	0.00286	2189	633	-1.076	0.03663	1842	884
At2g33570	Domain of unknown function (DUF23)	-2.413	7.1259e-05	21112	3954	-1.311	0.0044	7354	2948
At2g33580	Protein kinase superfamily protein	1.899	4.0716e-05	3222	11958	1.764	0.00012	2684	9125
At2g33855	unknown protein	-1.704	0.00433	1655	496	-1.405	0.01784	1370	526
At2g34060	Peroxidase superfamily protein	-1.635	0.00041	3263	1054	-0.763	0.03707	2611	1541
At2g34170	Protein of unknown function (DUF688)	-1.642	0.00382	4424	1262	-0.874	0.09283	4224	2295
At2g34300	S-adenosyl-L-methionine-dependent methyltransferases superfamily protein	-1.469	0.0011	9470	3130	-1.551	0.0016	6516	1931
At2g34460	NAD(P)-binding Rossmann-fold superfamily protein	-0.947	0.01031	20219	10604	-1.117	0.00674	28049	13064
At2g34490	CYP710A2 (cytochrome P450, family 710, subfamily A, polypeptide 2); Encodes a protein with C22-sterol desaturase activity. The enzyme was shown to catalyze the conversion of both 24-<i>epi</i>-campesterol and &beta;-sitosterol to brassicasterol and stigmasterol, respectively, in the presence of NADPH.	-2.271	0.00449	3611	809	-0.999	0.17782	12197	6598
At2g34500	CYP710A1 (cytochrome P450, family 710, subfamily A, polypeptide 1); Encodes a protein with C22-sterol desaturase activity. The enzyme was shown to catalyze in the presence of NADPH the conversion of &beta;-sitosterol to stigmasterol, but not that of 24-<i>epi</i>-campesterol to brassicasterol (unlike CYP710A2).	5.221	5.4495e-06	298	11307	4.895	1.5806e-05	213	6128
At2g34510	Protein of unknown function, DUF642	-1.71	0.00037	27481	8464	-1.019	0.01124	15591	7729
At2g34530	unknown protein	-1.3	0.00951	1042	441	0.002	0.99831	1915	1981
At2g34540	unknown protein	-0.952	0.00296	502	261	0.092	0.82766	891	959
At2g34580	CONTAINS InterPro DOMAIN/s: Herpesvirus UL139, cytomegalovirus (InterPro:IPR021042); Has 30201 Blast hits to 17322 proteins in 780 species: Archae - 12; Bacteria - 1396; Metazoa - 17338; Fungi - 3422; Plants - 5037; Viruses - 0; Other Eukaryotes - 2996 (source: NCBI BLink).	1.946	0.0035	162	690	1.429	0.0204	120	341
At2g34620	Mitochondrial transcription termination factor family protein	-1.657	0.0085	7546	2162	-1.208	0.0487	9707	4029
At2g34660	ATMRP2 (multidrug resistance-associated protein 2); encodes a multidrug resistance-associated protein that is MgATP-energized glutathione S-conjugate pump. The expression of this gene is upregulated by herbicide safeners such as benoxacor and fenclorim.	1.751	0.00032	7885	27250	0.738	0.0467	10325	17581
At2g34680	AIR9 (AUXIN-INDUCED IN ROOT CULTURES 9); isolated from differential screening of a cDNA library from auxin-treated root culture. sequence does not show homology to any known proteins and is predicted to be extracellular.	-1.545	0.0049	9478	2439	-1.146	0.0112	8357	3354
At2g34810	FAD-binding Berberine family protein	2.182	6.7365e-05	2373	10382	1.094	0.00644	2569	5481
At2g34840	Coatomer epsilon subunit	1.201	0.0072	949	1912	0.817	0.0883	978	1749
At2g34925	CLE42 (CLAVATA3/ESR-RELATED 42); Belongs to a large gene family, called CLE for CLAVATA3/ESR-related, encoding small peptides with conserved carboxyl termini	-1.44	0.00347	769	270	-1.01	0.03076	671	333
At2g34940	BP80-3.2 (binding protein of 80 kDa 3.2)	0.885	0.07592	2355	4052	1.676	0.00629	783	2610
At2g34980	SETH1 (phosphatidylinositolglycan synthase family protein); Encodes a putative phosphatidylinositol-glycan synthase subunit C gene. It is involved in the first step of the glycosylphosphatidylinositol (GPI) biosynthetic pathway.	-1.144	0.00117	585	268	-1.042	0.00331	564	277
At2g35070	unknown protein	1.539	0.00402	294	830	1.926	0.00189	242	958
At2g35130	Tetratricopeptide repeat (TPR)-like superfamily protein	-1.636	0.0054	5700	1772	-0.457	0.4294	2896	2246
At2g35150	EXL1 (EXORDIUM like 1)	-1.784	0.00012	1041	305	-0.562	0.07681	705	469
At2g35190	NPSN11 (novel plant snare 11); plant-specific SNARE located in cell plate of dividing cells. cofractionates with the cytokinesis-specific syntaxin, KNOLLE, which is required for the formation of the cell plate.	-1.342	0.00037	5842	2274	-0.887	0.00658	3339	1829
At2g35260	unknown protein	-1.649	0.00049	69888	21701	-0.981	0.01423	58327	30104
At2g35658	unknown protein	1.276	0.0004	763	1860	1.068	0.002	587	1232
At2g35700	ATERF38 (ERF FAMILY PROTEIN 38); encodes a member of the DREB subfamily A-4 of ERF/AP2 transcription factor family. The protein contains one AP2 domain. There are 17 members in this subfamily including TINY. Thought to be involved in secondary cell wall metabolism.	-1.14	0.00223	1475	669	-1.195	0.00284	1640	718
At2g35730	Heavy metal transport/detoxification superfamily protein	3.152	0.00011	173	1365	2.768	0.00042	122	822
At2g35760	Uncharacterised protein family (UPF0497)	-2.576	0.0006	6420	742	-2.012	0.0017	5366	1293
At2g35795	Chaperone DnaJ-domain superfamily protein	-1.355	0.00784	8780	3711	-1.186	0.02248	9460	4215
At2g35830	unknown protein	-1.72	0.003	36005	10931	-1.208	0.0402	36523	15381
At2g35850	unknown protein	-1.268	0.00133	839	338	-1.064	0.00587	966	467
At2g35860	FLA16 (FASCICLIN-like arabinogalactan protein 16 precursor)	-2.183	7.1243e-05	26994	5394	-1.474	0.0006	20156	7179
At2g35970	Late embryogenesis abundant (LEA) hydroxyproline-rich glycoprotein family	-1.549	0.00014	8415	2884	-1.383	0.0005	11126	4347
At2g35980	ATNHL10 (ARABIDOPSIS NDR1/HIN1-LIKE 10); Encodes a protein whose sequence is similar to tobacco hairpin-induced gene (HIN1) and Arabidopsis non-race specific disease resistance gene (NDR1). Expression of this gene is induced by cucumber mosaic virus, spermine and during senescence. The gene product is localized to the chloroplast.	5.418	0.00062	2601	104955	4.736	0.00234	920	12335
At2g36000	Mitochondrial transcription termination factor family protein	-1.4	0.0006	30500	11286	-0.688	0.03868	23595	14766
At2g36020	HVA22J (HVA22-like protein J)	3.475	1.2382e-06	110	1221	0.967	0.00366	97	192
At2g36050	ATOFP15 (ARABIDOPSIS THALIANA OVATE FAMILY PROTEIN 15)	-2.134	0.00445	7862	1967	-1.165	0.09345	6269	2918
At2g36120	DOT1 (DEFECTIVELY ORGANIZED TRIBUTARIES 1); Encodes a glycine rich protein that is involved in leaf vascular patterning. dot1 mutants have an aberrant open-class venation pattern in leaves and cotyledons, as well as several other leaf development defects.	-0.934	0.0091	75013	37161	-0.978	0.0089	134786	74977
At2g36145	unknown protein	-1.741	0.00096	15780	4698	-0.587	0.17689	17207	11445
At2g36230	APG10 (ALBINO AND PALE GREEN 10); Encodes a BBMII isomerase involved in histidine biosynthesis.	-1.17	0.00407	5092	2311	-0.826	0.034	4823	2721
At2g36460	Aldolase superfamily protein	1.769	3.8806e-05	25334	86521	0.981	0.00225	35098	68956
At2g36530	ENO2 (ENOLASE 2); Involved in light-dependent cold tolerance and encodes an enolase. Protein is tyrosine-phosphorylated and its phosphorylation state is modulated in response to ABA in Arabidopsis thaliana seeds.	1.09	0.0031	45224	91938	0.411	0.2054	64401	92077
At2g36570	Leucine-rich repeat protein kinase family protein	-2.062	0.0055	9099	1898	-2.126	0.0072	9702	2186
At2g36670	Eukaryotic aspartyl protease family protein	1.435	0.0066	3145	7570	1.141	0.0199	2296	5465
At2g36770	UDP-Glycosyltransferase superfamily protein	1.368	0.00251	152	403	1.177	0.00904	111	262
At2g36780	UDP-Glycosyltransferase superfamily protein	3.129	0.0002	626	8018	2.189	0.0031	493	4027
At2g36792	other RNA; Potential natural antisense gene, locus overlaps with AT2G36790	-2.099	0.00043	1764	405	-0.619	0.17532	938	615
At2g36800	DOGT1 (don-glucosyltransferase 1); Encodes a DON-Glucosyltransferase. The UGT73C5 glucosylates both brassinolide and castasterone in the 23-O position. The enzyme is presumably involved in the homeostasis of those steroid hormones hence regulating BR activity. Transgenic plants overexpressing UGT73C5 show a typical BR-deficient phenotype.	3.058	0.0006	2462	24989	2.601	0.0026	1498	12639
At2g36881	unknown protein	1.942	0.00837	402	1425	0.692	0.35135	440	740
At2g37030	SAUR-like auxin-responsive protein family	-2.793	8.1375e-05	1031	150	-0.623	0.17812	256	168
At2g37090	IRX9 (IRREGULAR XYLEM 9); The IRX9 gene encodes a putative family 43 glycosyl transferase. It was coordinately expressed with the cellulose synthase subunits during secondary cell wall formation. Cell wall analysis revealed a decrease in the abundance of xylan in the irx9 mutant, indicating that IRX9 is required for xylan synthesis. Mutants have irregular xylem phenotype suggesting a role in seco…	-0.944	0.0058	521	271	0.159	0.6898	532	590
At2g37110	PLAC8 family protein	2.063	5.5446e-06	28203	121300	1.379	0.0001	31634	83667
At2g37130	Peroxidase superfamily protein	2.44	0.0001	6166	32007	1.791	0.0013	5218	17908
At2g37150	RING/U-box superfamily protein	1.907	0.0001	1269	3996	1.59	0.0002	1200	3257
At2g37170	PIP2.2 (PLASMA MEMBRANE INTRINSIC PROTEIN 2.2); a member of the plasma membrane intrinsic protein subfamily PIP2. localizes to the plasma membrane and exhibits water transport activity in Xenopus oocyte. expressed specifically in the vascular bundles and protein level increases slightly during leaf dev	-1	0.00296	29475	14319	-1.253	0.00139	51314	21559
At2g37280	ATPDR5 (PLEIOTROPIC DRUG RESISTANCE 5)	-0.467	0.09093	429	310	-1.07	0.003	564	268
At2g37380	unknown protein	-1.25	0.00091	1268	550	-0.717	0.02709	1156	704
At2g37440	DNAse I-like superfamily protein	1.974	2.4143e-05	135	530	1.287	0.00056	103	254
At2g37450	nodulin MtN21 /EamA-like transporter family protein	-1.818	0.00028	5522	1608	-0.997	0.01341	6008	3004
At2g37460	nodulin MtN21 /EamA-like transporter family protein	-2.304	0.00135	17144	3453	-2.082	0.00397	16765	4449
At2g37580	RING/U-box superfamily protein	1.194	0.00898	852	1961	1.031	0.02684	1269	2611
At2g37585	Core-2/I-branching beta-1,6-N-acetylglucosaminyltransferase family protein	-1.673	0.00021	4466	1407	-1.323	0.0015	3530	1406
At2g37640	ATEXP3 (EXPANSIN 3); member of Alpha-Expansin Gene Family. Naming convention from the Expansin Working Group (Kende et al, 2004. Plant Mol Bio). Involved in the formation of nematode-induced syncytia in roots of Arabidopsis thaliana.	-2.444	0.0011	3198	667	-2.379	0.0022	4165	846
At2g37710	RLK (receptor lectin kinase); Induced in response to Salicylic acid.	1.926	9.8708e-05	30754	112858	1.323	0.00163	30167	75558
At2g37720	TBL15 (TRICHOME BIREFRINGENCE-LIKE 15); Encodes a member of the TBL (TRICHOME BIREFRINGENCE-LIKE) gene family containing a plant-specific DUF231 (domain of unknown function) domain. TBL gene family has 46 members, two of which (TBR/AT5G06700 and TBL3/AT5G01360) have been shown to be involved in the synthesis and deposition of secondary wall cellulose, presumably by influencing the esterification …	-1.367	0.0041	488	177	-0.125	0.85021	138	127
At2g37750	unknown protein	3.191	0.0007	986	6768	3.664	0.0003	1005	13880
At2g37760	NAD(P)-linked oxidoreductase superfamily protein	2.911	0.0027	2458	17234	2.193	0.0118	4196	18906
At2g37770	NAD(P)-linked oxidoreductase superfamily protein	4.188	0.00022	830	11461	4.039	0.00048	1734	28207
At2g37860	LCD1 (LOWER CELL DENSITY 1); Encodes a protein of unknown function. Mutants have pale leaves, lower cell density in the palisade parenchyma and increased sensitivity to ozone and virulent Pseudomonas syringae	-1.38	0.00258	22620	8100	-0.594	0.14381	14612	9713
At2g37870	Bifunctional inhibitor/lipid-transfer protein/seed storage 2S albumin superfamily protein	1.766	0.1037	114	694	1.866	0.0022	510	3390
At2g37900	Major facilitator superfamily protein	-2.403	0.00058	2117	375	-1.453	0.01506	1964	732
At2g37925	COPT4 (copper transporter 4); encodes a member of copper transporter family and functionally complements a high affinity copper transporter mutant in yeast	-1.251	0.00019	579	241	-0.807	0.00412	1112	641
At2g37930	Protein of unknown function (DUF3527)	-1.33	0.0013	1539	602	-1.25	0.0031	1895	802
At2g37970	SOUL-1 (SOUL heme-binding family protein)	1.825	0.0042	32385	94070	2.006	0.0019	20525	81776
At2g37980	O-fucosyltransferase family protein	1.136	0.00092	320	693	1.131	0.00163	211	460
At2g38025	Cysteine proteinases superfamily protein	-1.054	0.00382	14379	7131	-0.49	0.14148	11334	8091
At2g38080	ATLMCO4 (ARABIDOPSIS LACCASE-LIKE MULTICOPPER OXIDASE 4); Encodes a protein with similarity to putative laccase, a member of laccase family (17 members in Arabidopsis). Might be involved in cell wall biosynthesis. Mutants have a mild irregular xylem phenotype.	-1.229	0.0022	3570	1394	-0.492	0.1258	4233	2907
At2g38120	AUX1 (AUXIN RESISTANT 1); Encodes an auxin influx transporter. AUX1 resides at the apical plasma membrane of protophloem cells and at highly dynamic subpopulations of Golgi apparatus and endosomes in all cell types. AUX1 action in the lateral root cap and/or epidermal cells influences lateral root initiation and positioning.	-2.139	0.00016	21733	4923	-1.238	0.00626	14783	6309
At2g38240	2-oxoglutarate (2OG) and Fe(II)-dependent oxygenase superfamily protein	4.05	0.00085	683	8754	0.829	0.43791	788	1213
At2g38250	Homeodomain-like superfamily protein	3.079	8.9058e-05	492	3900	1.65	0.00582	516	1624
At2g38290	AMT2 (ammonium transporter 2); encodes a high-affinity ammonium transporter, which is expressed in shoot and root. Expression in root and shoot is under nitrogen and carbon dioxide regulation, respectively.	2.053	5.2587e-05	5336	22254	1.833	0.0002	4489	16691
At2g38300	myb-like HTH transcriptional regulator family protein	-1.695	0.0063	3282	942	-0.894	0.1314	2553	1386
At2g38310	PYL4 (PYR1-like 4); Encodes a member of the PYR (pyrabactin resistance )/PYL(PYR1-like)/RCAR (regulatory components of ABA receptor) family proteins with 14 members. PYR/PYL/RCAR family proteins function as abscisic acid sensors. Mediate ABA-dependent regulation of protein phosphatase 2Cs ABI1 and ABI2.	-1.471	3.0461e-05	22960	8246	-0.629	0.00745	11507	7453
At2g38320	TBL34 (TRICHOME BIREFRINGENCE-LIKE 34); Encodes a member of the TBL (TRICHOME BIREFRINGENCE-LIKE) gene family containing a plant-specific DUF231 (domain of unknown function) domain. TBL gene family has 46 members, two of which (TBR/AT5G06700 and TBL3/AT5G01360) have been shown to be involved in the synthesis and deposition of secondary wall cellulose, presumably by influencing the esterification …	-2.131	0.0004	1675	398	-1.201	0.01573	1730	751
At2g38330	MATE efflux family protein	-1.128	0.00205	13872	6204	-0.91	0.01053	14831	7921
At2g38340	Integrase-type DNA-binding superfamily protein; encodes a member of the DREB subfamily A-2 of ERF/AP2 transcription factor family. The protein contains one AP2 domain. There are eight members in this subfamily including DREB2A AND DREB2B that are involved in response to drought.	5.559	2.0991e-06	296	13677	3.432	6.5193e-05	384	4281
At2g38400	AGT3 (alanine:glyoxylate aminotransferase 3); alanine:glyoxylate aminotransferase 2 homolog (AGT3) mRNA,	2.71	0.0007	2972	20969	1.997	0.00651	1679	7248
At2g38465	unknown protein	2.829	0.00076	339	2308	1.845	0.013	343	1284
At2g38480	Uncharacterised protein family (UPF0497)	-2.521	0.00041	7339	1318	-2.097	0.00208	6202	1503
At2g38646	unknown protein	0.858	0.01133	89	168	1.492	0.00087	94	268
At2g38695	unknown protein	-1.211	1.5801e-05	4598	1985	-0.579	0.00224	4159	2781
At2g38823	unknown protein	2.222	5.7904e-05	119	574	1.347	0.002	119	305
At2g38830	Ubiquitin-conjugating enzyme/RWD-like protein	4.322	6.5182e-07	152	2981	3.556	5.0696e-06	138	1619
At2g38860	YLS5 (Class I glutamine amidotransferase-like superfamily protein); Encodes protease I (pfpI)-like protein YLS5.	2.309	0.0002	5546	26051	2.181	0.00049	2555	11296
At2g38920	SPX (SYG1/Pho81/XPR1) domain-containing protein / zinc finger (C3HC4-type RING finger) protein-related	1.171	0.00157	97	224	0.74	0.02673	96	162
At2g39010	PIP2.6 (PLASMA MEMBRANE INTRINSIC PROTEIN 2.6)	-1.342	0.0037	90444	37870	-0.999	0.0196	130730	82957
At2g39050	hydroxyproline-rich glycoprotein family protein	1.704	0.01096	4323	11854	1.926	0.009	4075	15505
At2g39110	Protein kinase superfamily protein	2.796	4.5558e-06	268	1885	1.363	0.00056	208	535
At2g39210	Major facilitator superfamily protein	1.203	0.0002	25597	58510	1.725	4.5393e-05	19305	63702
At2g39250	SNZ (SCHNARCHZAPFEN); Encodes a AP2 domain transcription factor that can repress flowering. SNZ and its paralogous gene, SCHLAFMUTZE (SMZ), share a signature with partial complementarity to the miR172 microRNA, whose precursor is induced upon flowering.	-2.187	0.0002	4261	906	-1.537	0.0023	5540	1904
At2g39320	Cysteine proteinases superfamily protein	1.716	9.1947e-05	107	358	0.615	0.03943	106	165
At2g39360	Protein kinase superfamily protein	1.065	0.00272	5990	12469	0.924	0.00923	6715	12800
At2g39470	PPL2 (PsbP-like protein 2)	-2.483	0.0036	37779	6798	-1.319	0.0916	30034	12422
At2g39518	Uncharacterised protein family (UPF0497)	3.443	0.0003	1240	12760	1.967	0.0157	457	1876
At2g39530	Uncharacterised protein family (UPF0497)	2.461	0.0013	293	1734	1.867	0.0136	127	524
At2g39560	Putative membrane lipoprotein	-1.609	0.00711	2820	894	-1.064	0.06517	1826	911
At2g39660	BIK1 (botrytis-induced kinase1); Encodes a plasma membrane-localized ser/thr protein kinase that is a crucial component of host response signaling required to activate the resistance responses to Botrytis and A. brassicicola infection. It is likely a negative regulator of salicylic acid accumulation and basal defense against virulent bacterial pathogens.	1.269	0.00094	6098	14458	1.133	0.00302	4825	10603
At2g39670	Radical SAM superfamily protein	-1.204	0.00208	33279	14298	-0.62	0.07225	26251	17386
At2g39700	ATEXPA4 (expansin A4); putative expansin. Naming convention from the Expansin Working Group (Kende et al, 2004. Plant Mol Bio). Involved in the formation of nematode-induced syncytia in roots of Arabidopsis thaliana.	-1.044	0.00036	310	148	-0.539	0.02172	371	255
At2g39710	Eukaryotic aspartyl protease family protein; Encodes a Cysteine-rich peptide (CRP) family protein	0.8	0.05697	3127	5182	1.491	0.00447	3247	9330
At2g39725	LYR family of Fe/S cluster biogenesis protein	1.998	0.00094	1559	6211	1.45	0.00904	1383	3866
At2g39850	Subtilisin-like serine endopeptidase family protein	-2.678	0.0003	8823	1343	-1.863	0.0027	8450	2223
At2g39970	Mitochondrial substrate carrier family protein	1.489	0.00101	18316	49409	0.636	0.08925	24147	37610
At2g40080	ELF4 (EARLY FLOWERING 4); Encodes a novel nuclear 111 amino-acid phytochrome-regulated component of a negative feedback loop involving the circadian clock central oscillator components CCA1 and LHY. ELF4 is necessary for light-induced expression of both CCA1 and LHY, and conversely, CCA1 and LHY act negatively on light-induced ELF4 expression. ELF4 promotes clock accuracy and is required for sust…	4.132	0.0009	369	5440	0.985	0.2796	872	1850
At2g40095	Alpha/beta hydrolase related protein	1.625	1.8328e-05	1186	3627	1.736	2.5425e-05	760	2520
At2g40113	Pollen Ole e 1 allergen and extensin family protein	3.405	1.6506e-06	123	1315	2.667	1.3636e-05	119	765
At2g40130	Double Clp-N motif-containing P-loop nucleoside triphosphate hydrolases superfamily protein	-2.577	2.0276e-06	2187	363	-2.642	5.7957e-06	2184	348
At2g40150	TBL28 (TRICHOME BIREFRINGENCE-LIKE 28); Encodes a member of the TBL (TRICHOME BIREFRINGENCE-LIKE) gene family containing a plant-specific DUF231 (domain of unknown function) domain. TBL gene family has 46 members, two of which (TBR/AT5G06700 and TBL3/AT5G01360) have been shown to be involved in the synthesis and deposition of secondary wall cellulose, presumably by influencing the esterification …	-2.15	0.00019	2957	695	-1.29	0.00628	2159	882
At2g40180	ATHPP2C5 (phosphatase 2C5); Encodes PP2C5, a member of the PP2C family phosphatases. PP2C5 acts as a MAPK phosphatase that positively regulates seed germination, stomatal closure and ABA-inducible gene expression.	2.006	0.00024	438	1763	1.73	0.00102	346	1150
At2g40200	basic helix-loop-helix (bHLH) DNA-binding superfamily protein	1.709	0.00021	378	1206	0.873	0.01527	431	787
At2g40230	HXXXD-type acyl-transferase family protein	-1.18	0.01664	3295	1425	-1.718	0.00371	3218	1024
At2g40260	Homeodomain-like superfamily protein	-1.61	0.0021	851	280	-0.965	0.0337	842	430
At2g40320	TBL33 (TRICHOME BIREFRINGENCE-LIKE 33); Encodes a member of the TBL (TRICHOME BIREFRINGENCE-LIKE) gene family containing a plant-specific DUF231 (domain of unknown function) domain. TBL gene family has 46 members, two of which (TBR/AT5G06700 and TBL3/AT5G01360) have been shown to be involved in the synthesis and deposition of secondary wall cellulose, presumably by influencing the esterification …	-1.237	0.0078	732	312	-0.468	0.3058	784	562
At2g40340	DREB2C (Integrase-type DNA-binding superfamily protein); Encodes a member of the DREB subfamily A-2 of ERF/AP2 transcription factor family. The protein contains one AP2 domain. There are eight members in this subfamily including DREB2A AND DREB2B that are involved in response to drought.	4.743	0.00018	122	3983	2.057	0.02811	134	669
At2g40400	Protein of unknown function (DUF399 and DUF3411)	-1.223	0.0026	16150	6652	-1.127	0.00656	11821	5344
At2g40470	ASL11 (ASYMMETRIC LEAVES2-LIKE 11)	-1.197	0.00354	408	177	-0.394	0.30624	402	315
At2g40475	unknown protein	-2.384	0.00335	6231	1253	-1.919	0.01609	4984	1305
At2g40480	Plant protein of unknown function (DUF827)	-1.337	0.00269	2636	995	-1.047	0.0153	2502	1218
At2g40530	unknown protein	-2.288	0.0003	1989	403	-0.983	0.04166	1626	857
At2g40610	ATEXPA8 (expansin A8); member of Alpha-Expansin Gene Family. Naming convention from the Expansin Working Group (Kende et al, 2004. Plant Mol Bio). Involved in the formation of nematode-induced syncytia in roots of Arabidopsis thaliana.	-2.73	0.0087	10990	802	-1.768	0.0778	8900	1679
At2g40640	RING/U-box superfamily protein	-1.006	0.00045	3040	1509	-0.722	0.00502	3259	1976
At2g40740	ATWRKY55 (WRKY DNA-BINDING PROTEIN 55); member of WRKY Transcription Factor; Group III	1.402	0.00263	796	1972	2.532	0.00015	242	1407
At2g40960	Single-stranded nucleic acid binding R3H protein	-1.214	0.00808	5391	2143	-0.129	0.84545	3243	2965
At2g41100	ATCAL4 (ARABIDOPSIS THALIANA CALMODULIN LIKE 4); encodes a calmodulin-like protein, with six potential calcium binding domains. Calcium binding shown by Ca(2+)-specific shift in electrophoretic mobility. Expression induced by touch and darkness. Expression may also be developmentally controlled. Expression in growing regions of roots, vascular tissue, root/shoot junctions, trichomes, branch point…	1.287	0.0033	125711	307334	1.761	0.0009	71656	236249
At2g41170	F-box family protein	-1.338	0.0029	2401	943	-0.75	0.0535	1295	779
At2g41220	GLU2 (glutamate synthase 2); Encodes a gene whose sequence is similar to ferredoxin dependent glutamate synthase (Fd-GOGAT). Expression is most abundant in root.	1.236	0.0039	5578	12491	0.898	0.0308	7063	12810
At2g41230	unknown protein	3.087	1.3871e-05	1381	11370	2.944	3.6171e-05	1588	12293
At2g41280	M10; Encodes a hydrophilic protein similar to Late Embryogenesis Activated (LEA) proteins expressed during embryogenesis, which are thought to be involved in the acquisition of dessication tolerance.	2.77	0.00278	105	922	1.455	0.08028	168	496
At2g41290	SSL2 (strictosidine synthase-like 2); Although this enzyme is predicted to encode a strictosidine synthase (SS), it lacks a conserved catalytic glutamate residue found in active SS enzymes and it is not expected to have SS activity.	-1.819	0.00024	4072	1170	-1.751	0.00053	5087	1494
At2g41310	ARR8 (RESPONSE REGULATOR 8); Encodes an A- type response Regulator that is primarily expressed in the root and is involved in cytokinin-mediated signalling.	-1.337	0.00047	10175	3968	-1.617	0.00027	14758	4801
At2g41330	Glutaredoxin family protein	-1.36	0.00293	2442	916	-1.103	0.01388	2568	1201
At2g41350	unknown protein	-1.029	0.001	8142	3988	-0.737	0.0119	7703	4660
At2g41380	S-adenosyl-L-methionine-dependent methyltransferases superfamily protein	1.561	0.0132	1100	5971	1.96	0.0004	2339	17222
At2g41410	Calcium-binding EF-hand family protein	1.136	0.0039	50151	113111	1.548	0.0008	40948	117364
At2g41450	N-acetyltransferases	1.132	0.00061	823	1811	1.716	9.4697e-05	567	1868
At2g41475	Embryo-specific protein 3, (ATS3)	-1.532	0.0067	7112	2730	-0.364	0.5419	5862	4591
At2g41610	unknown protein	-1.593	0.00264	742	234	-0.334	0.53507	467	373
At2g41640	Glycosyltransferase family 61 protein	1.149	0.02074	2135	4490	1.556	0.00697	1543	4492
At2g41730	unknown protein	2.599	0.00012	536	3314	2.107	0.00073	485	2162
At2g41835	zinc finger (C2H2 type, AN1-like) family protein	2.517	9.8565e-06	2630	14867	2.334	2.979e-05	2265	11422
At2g41850	ADPG2 (ARABIDOPSIS DEHISCENCE ZONE POLYGALACTURONASE 2); ADPG2.	1.444	0.0009	112	318	0.221	0.5876	124	149
At2g41905	BEST Arabidopsis thaliana protein match is: arabinogalactan protein 23 (TAIR:AT3G57690.1)	2.681	6.2895e-06	614	3850	1.531	0.00031	539	1562
At2g42110	unknown protein	-1.586	0.00238	775	243	-1.141	0.0206	824	378
At2g42160	BRIZ1 (BRAP2 RING ZnF UBP domain-containing protein 1)	1.03	0.00593	5122	10865	0.589	0.09552	5573	8493
At2g42190	unknown protein	-1.047	0.00636	17584	8625	-0.759	0.0425	16436	9722
At2g42220	Rhodanese/Cell cycle control phosphatase superfamily protein	-1.846	0.00245	43547	12971	-1.242	0.02837	46664	19831
At2g42290	Leucine-rich repeat protein kinase family protein	-1.103	0.00263	1453	652	-1.217	0.0025	1943	836
At2g42320	nucleolar protein gar2-related	-2.288	0.00024	37333	7662	-1.499	0.00469	25545	8882
At2g42350	RING/U-box superfamily protein	1.148	0.0123	518	1175	2.471	0.00027	296	1645
At2g42360	RING/U-box superfamily protein	2.149	0.0002	1562	6534	2.5	0.0001	924	5196
At2g42380	BZIP34 (Basic-leucine zipper (bZIP) transcription factor family protein); Encodes a member of the BZIP family of transcription factors. Forms heterodimers with the related protein AtbZIP61. Binds to G-boxes in vitro and is localized to the nucleus in onion epidermal cells.	-2.025	0.00032	771	180	-1.522	0.00288	660	230
At2g42530	COR15B (cold regulated 15b)	3.018	0.00209	540	5251	4.158	0.00055	361	7108
At2g42540	COR15A (cold-regulated 15a); A cold-regulated gene whose product is targeted to the chloroplast. Cor15am protects stromal proteins from aggregation under various stress conditions. Constitutive expression increases freezing tolerance in protoplasts in vitro and chloroplasts in vivo. NMR and x-ray diffraction studies suggest that COR15a alters the intrinsic curvature of the inner membrane of chlor…	2.549	0.00159	352	2215	3.392	0.00051	568	6573
At2g42770	Peroxisomal membrane 22 kDa (Mpv17/PMP22) family protein	-1.124	0.0088	7876	3487	-0.864	0.0389	7185	3957
At2g42820	HVA22F (HVA22-like protein F)	-1.153	0.00509	761	341	-0.154	0.76943	1365	1255
At2g42850	CYP718 (cytochrome P450, family 718); member of CYP718	-1.026	0.00627	408	198	-0.091	0.87071	358	343
At2g42900	Plant basic secretory protein (BSP) family protein	-2.221	0.00011	1330	287	-1.422	0.00269	1465	560
At2g42950	Magnesium transporter CorA-like family protein	1.26	0.01647	4514	10530	1.608	0.00737	2983	8993
At2g43000	anac042 (NAC domain containing protein 42)	2.261	0.00093	1908	8277	3.249	0.00019	713	6619
At2g43010	PIF4 (phytochrome interacting factor 4); Isolated as a semidominant mutation defective in red -light responses. Encodes a nuclear localized bHLH protein that interacts with active PhyB protein. Negatively regulates phyB mediated red light responses. Involved in shade avoidance response. Protein abundance is negatively regulated by PhyB.	-2.138	0.0096	27755	6828	-1.47	0.0684	32713	12522
At2g43080	AT-P4H-1 (P4H isoform 1); Encodes a prolyl-4 hydroxylase that can hydroxylate poly(L-proline),the collagen model peptide (Pro-Pro-Gly)10 and other proline rich peptides.	1.381	0.0018	4787	12549	0.766	0.0391	6427	10792
At2g43100	IPMI2 (isopropylmalate isomerase 2)	-0.773	0.042	24547	13776	-1.443	0.00293	36444	13170
At2g43200	S-adenosyl-L-methionine-dependent methyltransferases superfamily protein	-1.225	0.00089	1638	695	-1.096	0.00284	1524	720
At2g43280	Far-red impaired responsive (FAR1) family protein	-1.044	0.0026	3261	1604	-0.604	0.05447	2963	1993
At2g43320	S-adenosyl-L-methionine-dependent methyltransferases superfamily protein	2.583	1.4027e-06	670	4009	1.526	5.4068e-05	784	2254
At2g43445	F-box and associated interaction domains-containing protein	-0.821	0.0767	887	474	-1.618	0.0037	4029	1319
At2g43470	Protein of unknown function (DUF3755)	-1.009	0.0077	1096	548	-0.703	0.0701	887	538
At2g43490	Ypt/Rab-GAP domain of gyp1p superfamily protein	1.298	0.00019	3058	7502	1.032	0.00129	3300	6735
At2g43510	ATTI1 (trypsin inhibitor protein 1); Member of the defensin-like (DEFL) family. Encodes putative trypsin inhibitor protein which may function in defense against herbivory.	2.781	0.00302	3167	17569	0.801	0.36637	3684	6635
At2g43520	ATTI2 (trypsin inhibitor protein 2); Encodes putative trypsin inhibitor protein which may function in defense against herbivory. Member of the defensin-like (DEFL) family.	-1.055	0.0004	5495	2656	-0.983	0.00107	3635	1827
At2g43530	Scorpion toxin-like knottin superfamily protein; Encodes a defensin-like (DEFL) family protein.	-1.199	0.00052	17003	7530	-0.672	0.0197	17631	11033
At2g43535	Scorpion toxin-like knottin superfamily protein; Encodes a defensin-like (DEFL) family protein.	-1.087	0.0013	1916	907	-0.317	0.27648	1911	1497
At2g43550	Scorpion toxin-like knottin superfamily protein; Encodes a defensin-like (DEFL) family protein.	-1.892	0.00044	4456	1232	-1.794	0.00104	9177	2642
At2g43560	FKBP-like peptidyl-prolyl cis-trans isomerase family protein	-1.197	0.0054	31073	13062	-0.927	0.02849	36217	19072
At2g43570	CHI (chitinase, putative)	4.975	1.4672e-05	5091	155015	4.872	3.3423e-05	7124	180366
At2g43580	Chitinase family protein	1.723	0.00342	203	626	1.909	0.00316	217	830
At2g43590	Chitinase family protein	1.18	0.0145	9382	18547	1.905	0.0009	4231	15095
At2g43620	Chitinase family protein	3.174	0.00019	2903	28309	3.633	0.00016	2798	36156
At2g43820	ATSAGT1 (Arabidopsis thaliana salicylic acid glucosyltransferase 1); Induced by Salicylic acid, virus, fungus and bacteria.Involved in the tryptophan synthesis pathway. Independent of NPR1 for their induction by salicylic acid. UGT74F1 transfers UDP:glucose to salicylic acid (forming a glucoside (SAG) and a glucose ester (SGE)), benzoic acid, and athranilate in vitro. UGT74F2 shows a weak ability…	3.029	0.00014	13586	108765	2.187	0.00171	10534	48563
At2g44080	ARL (ARGOS-like); Encodes ARL, a gene similar to ARGOS involved in cell expansion-dependent organ growth. Upregulated by brassinosteroid. Acts downstream of BRI1.	1.306	0.00178	25861	62341	1.647	0.00079	23139	73025
At2g44150	ASHH3 (histone-lysine N-methyltransferase ASHH3)	-1.453	0.0098	7602	2513	-0.633	0.2566	3674	2370
At2g44290	Bifunctional inhibitor/lipid-transfer protein/seed storage 2S albumin superfamily protein	2.624	4.2429e-05	7969	50848	3.259	2.4634e-05	6896	66010
At2g44300	Bifunctional inhibitor/lipid-transfer protein/seed storage 2S albumin superfamily protein	-2.093	0.00858	9304	1974	-0.715	0.37812	5315	3259
At2g44350	CSY4 (CITRATE SYNTHASE 4); encodes a mitochrondrion targeted citrate synthase, the first enzyme of the tricarboxylic acid cycle, catalyzing the condensation of acetyl-CoA and oxaloacetate, finally yielding citrate and CoA.	1.91	0.00034	18587	66990	0.985	0.02077	33351	65937
At2g44380	Cysteine/Histidine-rich C1 domain family protein	-1.363	0.0053	876	262	-0.333	0.5434	329	240
At2g44480	BGLU17 (beta glucosidase 17)	2.217	3.1717e-06	207	969	1.319	0.00012	183	458
At2g44520	COX10 (cytochrome c oxidase 10)	1.344	0.0051	3836	8611	0.594	0.1971	5146	7803
At2g44570	AtGH9B12 (glycosyl hydrolase 9B12)	0.414	0.2737	410	522	1.703	0.0013	378	1221
At2g44590	ADL1D (DYNAMIN-like 1D)	2.61	0.00171	146	1033	2.142	0.0083	151	744
At2g44740	CYCP4.1 (cyclin p4.1)	-1.614	0.00056	2014	651	-1.048	0.01034	1396	675
At2g44760	Domain of unknown function (DUF3598)	1.462	0.0011	3492	8405	0.999	0.0237	4028	8035
At2g44790	UCC2 (uclacyanin 2); Encodes a uclacyanin, a protein precursor that is closely related to precursors of stellacyanins and a blue copper protein from pea pods.	1.866	0.0033	1347	5265	0.889	0.1189	1541	2828
At2g44890	CYP704A1 (cytochrome P450, family 704, subfamily A, polypeptide 1); member of CYP704A	1.071	0.00206	103	220	0.489	0.10792	100	140
At2g45135	RING/U-box superfamily protein	1.04	0.00021	171	349	1.259	0.00012	186	448
At2g45180	Bifunctional inhibitor/lipid-transfer protein/seed storage 2S albumin superfamily protein	-1.479	0.0007	259388	103275	-1.243	0.0053	250491	118946
At2g45210	SAUR-like auxin-responsive protein family	1.681	1.1015e-05	1745	5616	2.245	6.3414e-06	995	4722
At2g45220	Plant invertase/pectin methylesterase inhibitor superfamily	4.765	0.00021	4767	113211	2.612	0.01071	2852	13174
At2g45290	Transketolase	2.702	0.00044	1827	12503	2.408	0.00151	1908	10825
At2g45310	GAE4 (UDP-D-glucuronate 4-epimerase 4); UDP-D-glucuronate 4-epimerase	-1.023	0.0011	1323	551	-0.853	0.0043	987	500
At2g45400	BEN1 (NAD(P)-binding Rossmann-fold superfamily protein); involved in the regulation of brassinosteroid metabolic pathway	-1.874	2.2257e-05	3063	838	-0.947	0.00225	1864	973
At2g45450	ZPR1 (LITTLE ZIPPER 1); ZPR1, a small leucine zipper-containing protein that interacts with REV HD-ZIPIII and is involved in the establishment of leaf polarity.	-1.592	0.00393	3743	1290	-1.226	0.02261	5542	2467
At2g45470	AGP8 (ARABINOGALACTAN PROTEIN 8)	-1.9	0.0021	16486	4297	-1.591	0.0049	17410	5862
At2g45510	CYP704A2 (cytochrome P450, family 704, subfamily A, polypeptide 2); member of CYP704A	1.804	0.00419	725	2441	1.33	0.02889	1113	2927
At2g45530	RING/U-box superfamily protein	-1.452	0.00698	15858	5387	-0.727	0.15639	8543	5183
At2g45570	CYP76C2 (cytochrome P450, family 76, subfamily C, polypeptide 2); member of CYP76C	4.696	4.4871e-06	1859	26426	3.973	2.3901e-05	1340	13346
At2g45760	BAL (BON ASSOCIATION PROTEIN 1-LIKE); encodes a protein that is similar to BONZAI1-binding protein BAP1.	3.646	0.00058	2680	26328	1.783	0.03859	2128	7631
At2g45790	ATPMM (PHOSPHOMANNOMUTASE); encodes a phosphomannomutase, involved in ascorbate biosynthesis	0.99	0.00124	25076	49437	1.103	0.00113	36053	77242
At2g45800	GATA type zinc finger transcription factor family protein	-1.077	0.00124	305	144	-0.811	0.00957	259	148
At2g45900	Phosphatidylinositol N-acetyglucosaminlytransferase subunit P-related	-1.609	0.00243	1859	557	-0.312	0.56992	854	691
At2g45910	U-box domain-containing protein kinase family protein	1.201	0.0004	3864	8664	0.718	0.01166	4547	7482
At2g45920	U-box domain-containing protein	1.338	0.001	1906	5001	0.753	0.0296	1901	3256
At2g46160	RING/U-box superfamily protein	-1.123	0.0013	1219	564	-0.904	0.0072	1162	621
At2g46240	ATBAG6 (ARABIDOPSIS THALIANA BCL-2-ASSOCIATED ATHANOGENE 6); A member of Arabidopsis BAG (Bcl-2-associated athanogene) proteins, plant homologs of mammalian regulators of apoptosis. Expression of BAG6 in leaves was strongly induced by heat stress. Knockout mutants exhibited enhanced susceptibility to fungal pathogen Botrytis cinerea. Plant BAG proteins are multi-functional and remarkably similar …	1.819	0.0012	669	2336	0.774	0.1202	762	1371
At2g46270	GBF3 (G-box binding factor 3); encodes a bZIP G-box binding protein whose expression is induced by ABA. It has been shown to bind to Adh that contains the G-box and is induced by cold and water deprivation. GBF3 has been shown to be expressed mostly in the root and dark-grown leaves. GBF3 can act as homodimers and as heterodimers with GFB1, GBF2 and GBF4. In addition, GBF3¡¯s DNA binding activity…	1.137	0.00921	1434	3034	1.001	0.02522	2601	5172
At2g46330	AGP16 (arabinogalactan protein 16); Encodes arabinogalactan protein (AGP16).	-1.146	0.00098	49002	21737	-0.569	0.05133	27299	18255
At2g46370	FIN219 (FAR-RED INSENSITIVE 219); Encodes a jasmonate-amido synthetase that is a member of the GH3 family of proteins. JAR1 catalyzes the formation of a biologically active jasmonyl-isoleucine (JA-Ile) conjugate. JA-Ile promotes the interaction between JAZ1 and COI1 in the jasmonate signaling pathway. JAR1 localizes to the cytoplasm and is also a phytochrome A signaling component. JAR1 is an auxi…	1.103	0.0024	4204	7937	0.67	0.0516	5038	8576
At2g46400	ATWRKY46 (WRKY DNA-BINDING PROTEIN 46); member of WRKY Transcription Factor; Group III	2.335	0.0004	7749	39688	1.923	0.0022	8240	30359
At2g46610	RNA-binding (RRM/RBD/RNP motifs) family protein	1.281	0.0038	1563	4039	0.495	0.2299	1522	2442
At2g46630	unknown protein	-2.374	0.0061	24572	2143	-1.025	0.2067	15222	7191
At2g46680	ATHB-7 (homeobox 7); encodes a putative transcription factor that contains a homeodomain closely linked to a leucine zipper motif. Transcript is detected in all tissues examined. Is transcriptionally regulated in an ABA-dependent manner and may act in a signal transduction pathway which mediates a drought response.	3.492	2.7571e-05	1748	20222	2.893	0.00016	4136	30095
At2g46710	Rho GTPase activating protein with PAK-box/P21-Rho-binding domain	-1.118	0.02202	3790	1618	-1.451	0.00923	4242	1551
At2g46760	D-arabinono-1,4-lactone oxidase family protein	-1.119	0.00018	457	210	-0.182	0.419	358	313
At2g46810	basic helix-loop-helix (bHLH) DNA-binding superfamily protein	-1.824	0.00546	5858	1839	-1.325	0.03767	5096	2006
At2g46820	PSI-P (photosystem I P subunit); Encodes the P subunit of Photosystem I. About 25% of the TMP14 pool appeared to be phosphorylated, and this ratio is not affected by light. Contains seven phosphorylation sites on threonine residue and chloroplast targeting signal. Located in the proximity of PSI-L, -H and -O subunits.	-2.011	0.0011	104083	31580	-1.182	0.0422	83417	45099
At2g46910	Plastid-lipid associated protein PAP / fibrillin family protein	-1.198	0.0007	12468	5495	-0.725	0.0173	10679	6441
At2g46970	PIL1 (phytochrome interacting factor 3-like 1); encodes a novel Myc-related bHLH transcription factor, which physically associated with APRR1/TOC1 and is a member of PIF3 transcription factor family.	-2.007	0.0061	1665	370	-1.823	0.0164	1420	396
At2g47000	ABCB4 (ATP binding cassette subfamily B4); Multidrug resistance P-glycoprotein (MDR/PGP) subfamily of ABC transporters. Functions in the basipetal redirection of auxin from the root tip. Exhibits apolar plasma membrane localization in the root cap and polar localization in tissues above.	3.485	0.0019	869	13020	2.531	0.0374	839	7179
At2g47130	NAD(P)-binding Rossmann-fold superfamily protein	1.745	0.0025	1405	5041	1.896	0.0034	1889	6654
At2g47140	NAD(P)-binding Rossmann-fold superfamily protein	1.275	0.00884	119	303	0.719	0.12638	108	186
At2g47190	ATMYB2 (MYB DOMAIN PROTEIN 2); Encodes a MYB transcription factor that possesses an R2R3 MYB DNA binding domain and is known to regulate the expression of salt- and dehydration-responsive genes. Has been shown to bind calmodulin.	1.856	0.00133	511	1710	2.915	0.00016	228	1744
At2g47370	Calcium-dependent phosphotriesterase superfamily protein	-1.09	0.00665	2613	1205	-0.886	0.02737	1749	953
At2g47390	Prolyl oligopeptidase family protein	1.536	0.0001	5429	15574	1.014	0.0035	8266	16735
At2g47440	Tetratricopeptide repeat (TPR)-like superfamily protein	-1.659	0.0024	44390	13590	-1.224	0.0183	33145	14279
At2g47470	ATPDI11 (ARABIDOPSIS THALIANA PROTEIN DISULFIDE ISOMERASE 11); Encodes a protein disulfide isomerase-like (PDIL) protein, a member of a multigene family within the thioredoxin (TRX) superfamily. Transcript levels for this gene are up-regulated in response to three different chemical inducers of ER stress (dithiothreitol, beta-mercaptoethanol, and tunicamycin). AtIRE1-2 does not appear to be requi…	1.182	0.00012	59714	135550	1.092	0.00034	74189	159158
At2g47520	HRE2 (HYPOXIA RESPONSIVE ERF (ETHYLENE RESPONSE FACTOR) 2); encodes a member of the ERF (ethylene response factor) subfamily B-2 of ERF/AP2 transcription factor family. The protein contains one AP2 domain. There are 5 members in this subfamily including RAP2.2 AND RAP2.12.	2.154	0.00381	126	654	0.441	0.5825	129	181
At2g47560	RING/U-box superfamily protein	0.168	0.73133	1153	1266	-1.562	0.00425	2873	980
At2g47770	ATTSPO (TSPO(outer membrane tryptophan-rich sensory protein)-related); Encodes a membrane-bound protein designated AtTSPO (Arabidopsis thaliana TSPO-related). AtTSPO is related to the bacterial outer membrane tryptophan-rich sensory protein (TspO) and the mammalian mitochondrial 18 kDa Translocator Protein (18 kDa TSPO), members of the TspO/MBR domain-containing membrane proteins. Mainly detected…	2.02	0.0008	166	705	2.151	0.0023	234	1040
At2g47800	ATMRP4 (multidrug resistance-associated protein 4); Encodes a plasma membrane localized ATPase transporter involved in multidrug transport. The expression of this gene is upregulated by herbicide safeners such as benoxacor, fluxofenim and fenclorim.	2.046	0.00183	8114	30655	1.484	0.01606	11082	30537
At2g47880	Glutaredoxin family protein	-2.668	2.5251e-05	7275	1154	-0.789	0.03598	2547	1501
At2g47910	CRR6 (chlororespiratory reduction 6); Encodes a chloroplast thylakoid membrane protein. Required for the assembly/accumulation of the NAD(P)H dehydrogenase complex of the photosynthetic electron transport chain.	-1.517	0.00162	21380	7574	-1.221	0.0087	20083	8623
At2g47920	Kinase interacting (KIP1-like) family protein	-1.539	0.00057	1305	435	-0.933	0.01463	922	481
At2g48150	ATGPX4 (glutathione peroxidase 4); Encodes glutathione peroxidase.	1.792	0.00063	155	553	0.805	0.05682	161	290
At3g01060	unknown protein	-1.501	0.0041	34646	11070	-1.093	0.0443	26978	12648
At3g01290	SPFH/Band 7/PHB domain-containing membrane-associated protein family	1.692	0.00012	55086	176857	2.366	3.3315e-05	24769	129163
At3g01420	ALPHA-DOX1 (alpha-dioxygenase 1); Encodes an alpha-dioxygenase involved in protection against oxidative stress and cell death. Induced in response to Salicylic acid and oxidative stress. Independent of NPR1 in induction by salicylic acid.	2.422	0.00718	146	815	0.612	0.53308	184	361
At3g01440	PQL1 (PsbQ-like 1); Encodes a subunit of the NAD(P)H complex located in the chloroplast thylakoid lumen.	-2.281	0.00019	11318	2283	-0.589	0.17448	9367	6475
At3g01480	ATCYP38 (ARABIDOPSIS CYCLOPHILIN 38); Encodes a chloroplast cyclophilin functioning in the assembly and maintenance of photosystem II (PSII) supercomplexes.	-1.069	0.0025	28696	13546	-0.626	0.0701	28081	16744
At3g01490	Protein kinase superfamily protein	-1.732	0.00041	7818	2245	-1.306	0.00356	8890	3610
At3g01500	ATBCA1 (BETA CARBONIC ANHYDRASE 1); Encodes a putative beta-carbonic anhydrase betaCA1. Together with betaCA4 (At1g70410) regulates CO2-controlled stomatal movements in guard cells.	-2.635	0.0013	173791	39197	-0.633	0.4245	149122	108726
At3g01550	ATPPT2 (PHOSPHOENOLPYRUVATE (PEP)/PHOSPHATE TRANSLOCATOR 2)	-1.921	0.0009	22003	5760	-1.126	0.02444	13356	6109
At3g01590	Galactose mutarotase-like superfamily protein	1.066	0.00424	6870	14979	0.746	0.03626	8494	14428
At3g01670	unknown protein	-2.496	0.00102	48432	7991	-1.24	0.05255	32811	13986
At3g01690	alpha/beta-Hydrolases superfamily protein	-1.527	0.0037	35623	10509	-0.926	0.0173	34321	18335
At3g01810	FUNCTIONS IN: molecular_function unknown; INVOLVED IN: biological_process unknown; LOCATED IN: plasma membrane; EXPRESSED IN: 21 plant structures; EXPRESSED DURING: 13 growth stages; BEST Arabidopsis thaliana protein match is: nucleolar protein gar2-related (TAIR:AT2G42320.2); Has 1327 Blast hits to 470 proteins in 132 species: Archae - 2; Bacteria - 131; Metazoa - 139; Fungi - 114; Plants - 114;…	-1.524	1.4969e-05	12744	4436	-0.734	0.00204	8425	5090
At3g01940	Protein of unknown function (DUF 3339)	-1.358	0.00768	3415	1277	-0.028	0.97827	2660	2635
At3g01960	unknown protein	-3.042	0.00258	2499	303	-1.258	0.16098	565	245
At3g01970	ATWRKY45 (WRKY DNA-BINDING PROTEIN 45); member of WRKY Transcription Factor; Group I	2.983	0.00036	2911	20394	3.431	0.00028	1608	17403
At3g02020	AK3 (aspartate kinase 3); encodes a monofunctional aspartate kinase	-1.862	0.00474	6896	1684	-2.354	0.00211	11346	2274
At3g02090	MPPBETA (Insulinase (Peptidase family M16) protein)	1.022	0.0034	23824	49180	0.619	0.0533	30924	49186
At3g02120	hydroxyproline-rich glycoprotein family protein	-1.678	0.00998	2193	562	-1.185	0.06486	2417	1061
At3g02150	PTF1 (plastid transcription factor 1); a chloroplast trans-acting factor of the psbD light-responsive promoter.TCP gene involved in heterochronic control of leaf differentiation.	1.028	0.00127	5324	10878	1.002	0.00247	6248	12533
At3g02360	6-phosphogluconate dehydrogenase family protein	1.054	0.001	18629	34702	0.728	0.0088	19549	32091
At3g02380	ATCOL2 (CONSTANS-LIKE 2); homologous to the flowering-time gene CONSTANS (CO) encoding zinc-finger proteins	-2.849	0.00028	83244	11543	-2.051	0.00322	90249	23627
At3g02480	Late embryogenesis abundant protein (LEA) family protein	4.084	0.00011	258	3648	2.905	0.00146	321	2459
At3g02520	GRF7 (general regulatory factor 7); Encodes GF14 &#957;, a 14-3-3 protein isoform (14-3-3&#957;).	1.122	0.00528	2586	5451	0.998	0.01478	3011	6036
At3g02690	nodulin MtN21 /EamA-like transporter family protein	-1.58	0.0003	19258	6186	-1.33	0.0019	22006	8750
At3g02770	Ribonuclease E inhibitor RraA/Dimethylmenaquinone methyltransferase	1.077	0.00106	45024	94636	0.929	0.00411	54245	104066
At3g02780	IDI2 (ATISOPENTENYL DIPHOSPHE ISOMERASE 2); Encodes a protein with isopentenyl diphosphate:dimethylallyl diphosphate isomerase activity. There is genetic evidence that it functions in the mevalonate, but not the MEP biosynthetic pathway.	1.129	0.00189	27118	60541	0.767	0.02241	24848	43048
At3g02800	Tyrosine phosphatase family protein	1.442	0.0016	888	2444	1.534	0.0025	439	1361
At3g02810	Protein kinase superfamily protein	1.696	2.527e-05	119	380	0.816	0.00335	123	217
At3g02840	ARM repeat superfamily protein	1.209	0.00885	737	1663	2.004	0.00087	341	1302
At3g02870	VTC4 (Inositol monophosphatase family protein); Encodes a L-galactose-1-phosphate phosphatase, involved in ascorbate biosynthesis.	-1.259	0.0035	13191	5052	-0.997	0.0182	16346	7776
At3g02875	ILR1 (IAA-LEUCINE RESISTANT 1); Hydrolyzes amino acid conjugates of the plant growth regulator indole-3-acetic acid (IAA), including IAA-Leu and IAA-Phe. Uses Mg and Co ions as cofactors.	2.03	0.0089	3062	12195	1.092	0.1117	3697	8306
At3g03190	ATGSTF11 (glutathione S-transferase F11); Encodes glutathione transferase belonging to the phi class of GSTs. Naming convention according to Wagner et al. (2002).	-3.605	1.0671e-05	1961	152	-3.211	4.1639e-05	2741	299
At3g03200	anac045 (NAC domain containing protein 45)	-0.907	0.00879	276	144	-0.096	0.85018	530	502
At3g03310	ATLCAT3 (ARABIDOPSIS LECITHIN:CHOLESTEROL ACYLTRANSFERASE 3)	1.834	0.0003	4452	16030	1.149	0.007	5698	12944
At3g03341	unknown protein	2.154	0.00013	183	824	1.801	0.00068	629	2186
At3g03430	Calcium-binding EF-hand family protein	1.261	4.3633e-05	105	252	1.148	0.00014	110	244
At3g03440	ARM repeat superfamily protein	1.341	0.00021	602	1527	1.484	0.0002	511	1432
At3g03480	CHAT (acetyl CoA:(Z)-3-hexen-1-ol acetyltransferase)	1.697	3.8847e-05	160	514	1.033	0.00134	220	450
At3g03490	PEX19-1 (peroxin 19-1); Encodes one of two PEX19 peroxin isoforms. It is predominantly cytosolic and forms dimers.	1.635	0.00016	19094	61002	1.234	0.00151	19561	46325
At3g03590	SWIB/MDM2 domain superfamily protein	-1.42	0.00032	2859	1043	-0.851	0.00949	2157	1198
At3g03610	ELMO/CED-12 family protein	2.301	9.7936e-06	3553	17500	1.198	0.00083	4302	9968
At3g03640	BGLU25 (beta glucosidase 25); Encodes beta-glucosidase (GLUC).	3	3.6596e-06	8553	67848	1.047	0.00306	12577	25564
At3g03650	EDA5 (embryo sac development arrest 5)	3.861	5.7766e-05	146	2166	2.808	0.00071	135	1071
At3g03820	SAUR-like auxin-responsive protein family	-3.901	0.0001	6154	454	-3.405	0.00041	4287	421
At3g03830	SAUR-like auxin-responsive protein family	-1.315	0.00096	867	336	-1.053	0.00557	619	298
At3g03840	SAUR-like auxin-responsive protein family	-2.108	7.486e-05	515	116	-1.511	0.00098	343	121
At3g03850	SAUR-like auxin-responsive protein family	-3.145	0.00063	5408	560	-2.282	0.00649	1989	421
At3g03910	GDH3 (glutamate dehydrogenase 3); GDH3 encodes a member of the glutamate dehydrogenease family. Its expression is upregulated in response to cytokinin and it may play a role in the control of nitrogen metabolism in leaf development.	-0.552	0.42446	1188	703	-2.327	0.00565	4603	954
At3g04000	NAD(P)-binding Rossmann-fold superfamily protein	2.611	0.0002	1373	7746	1.766	0.0038	2432	8897
At3g04010	O-Glycosyl hydrolases family 17 protein	2.432	0.00041	512	2517	1.948	0.00258	661	2541
At3g04020	unknown protein	1.304	0.00324	640	1578	0.638	0.11099	1019	1587
At3g04040	unknown protein	1.316	0.00063	904	2187	1.008	0.00482	843	1683
At3g04060	anac046 (NAC domain containing protein 46)	2.845	2.2586e-05	870	6119	2.471	0.0001	492	2822
At3g04070	anac047 (NAC domain containing protein 47)	3.651	4.2329e-06	454	8173	3.319	2.4359e-05	302	5024
At3g04140	Ankyrin repeat family protein	-1.73	0.00087	11841	3360	-1.269	0.00811	10336	4345
At3g04184	unknown protein	-1.024	0.00124	1683	810	-0.527	0.0523	1484	1024
At3g04200	RmlC-like cupins superfamily protein	1.726	0.00014	254	818	2.328	4.4907e-05	167	842
At3g04210	Disease resistance protein (TIR-NBS class)	0.813	0.03178	67988	120890	1.182	0.00793	36462	82637
At3g04220	Disease resistance protein (TIR-NBS-LRR class) family	1.643	0.00032	1032	3112	1.754	0.00038	778	2626
At3g04320	Kunitz family trypsin and protease inhibitor protein	4.407	1.9561e-05	117	2597	-0.014	0.99137	199	185
At3g04420	anac048 (NAC domain containing protein 48)	2.248	0.00018	160	789	1.567	0.00259	123	379
At3g04620	Alba DNA/RNA-binding protein	2.934	0.00088	1451	12360	2.299	0.00577	2159	11172
At3g04717	pseudogene, similar to pathogen- and wound-inducible antifungal protein CBP20 precursor, similar to pathogen- and wound-inducible antifungal protein (CBP20) GB:AAB29959 (Nicotiana tabacum); Encodes a Wound-induced protein (WIP) family protein	2.22	0.00108	1137	5210	4.027	5.8539e-05	576	9305
At3g04720	HEL (HEVEIN-LIKE); Encodes a protein similar to the antifungal chitin-binding protein hevein from rubber tree latex. mRNA levels increase in response to ethylene and turnip crinkle virus infection.	2.11	0.00049	79277	348345	1.634	0.00366	77388	244357
At3g04780	Protein of unknown function (DUF1000); Encodes a protein with little sequence identity with any other protein of known structure or function. Part of this protein shows a 42% sequence identity with the C-terminal domain of the 32-kD human thioredoxin-like protein.	1.556	0.00933	8639	23840	0.639	0.28269	10801	16957
At3g04800	ATTIM23-3 (translocase inner membrane subunit 23-3)	1.105	0.00863	178	387	0.735	0.0726	203	342
At3g05140	RBK2 (ROP binding protein kinases 2)	-0.704	0.01367	841	524	-1.445	0.00041	858	315
At3g05230	Signal peptidase subunit	0.876	0.0004	5264	9369	1.089	0.0002	4718	10035
At3g05360	AtRLP30 (receptor like protein 30)	2.813	5.1237e-05	615	4334	2.986	6.9845e-05	748	5919
At3g05390	FUNCTIONS IN: molecular_function unknown; INVOLVED IN: biological_process unknown; LOCATED IN: mitochondrion; EXPRESSED IN: 15 plant structures; EXPRESSED DURING: 7 growth stages; CONTAINS InterPro DOMAIN/s: Protein of unknown function DUF248, methyltransferase putative (InterPro:IPR004159); BEST Arabidopsis thaliana protein match is: S-adenosyl-L-methionine-dependent methyltransferases superfami…	1.794	0.00081	280	913	1.082	0.0197	216	454
At3g05500	Rubber elongation factor protein (REF)	2.277	3.7609e-06	21403	104268	1.324	0.00017	24625	62033
At3g05540	Methionine sulfoxide reductase (MSS4-like) family protein	1.369	0.00639	103	277	1.372	0.0098	101	278
At3g05550	Hypoxia-responsive family protein	1.2	0.00404	461	1109	0.762	0.05161	477	814
At3g05620	Plant invertase/pectin methylesterase inhibitor superfamily	-1.107	0.00365	702	325	-0.053	0.92933	1480	1441
At3g05625	Tetratricopeptide repeat (TPR)-like superfamily protein	-1.148	0.00493	816	369	-0.976	0.0173	981	499
At3g05630	PDLZ2 (PHOSPHOLIPASE D ZETA 2); Encodes a member of the PXPH-PLD subfamily of phospholipase D proteins. Regulates vesicle trafficking. Required for auxin transport and distribution and hence auxin responses. This subfamily is novel structurally different from the majority of plant PLDs by having phox homology (PX) and pleckstrin homology (PH) domains. Involved regulating root development in respo…	1.837	0.00017	404	1411	1.646	0.00059	423	1352
At3g05650	AtRLP32 (receptor like protein 32)	2.532	1.6586e-05	2527	14568	2.474	3.824e-05	2845	16159
At3g05660	AtRLP33 (receptor like protein 33)	2.114	0.0012	815	3274	2.783	0.0003	737	5115
At3g05730	LOCATED IN: endomembrane system; Encodes a defensin-like (DEFL) family protein.	-2.022	0.00291	80857	22539	-0.591	0.35508	78883	51365
At3g05780	LON3 (lon protease 3); Encodes a member of the Lon protease-like proteins (Lon1/At5g26860, Lon2/At5g47040, Lon3/At3g05780, Lon4/At3g05790). Lon is a multifunctional ATP-dependent protease which exists in bacteria, archaea and within organelles in eukaryotic cells. Lon proteases are responsible for the degradation of abnormal, damaged and unstable proteins.	1.533	1.2848e-05	134	383	1.441	3.6171e-05	119	322
At3g05790	LON4 (lon protease 4); Encodes a member of the Lon protease-like proteins (Lon1/At5g26860, Lon2/At5g47040, Lon3/At3g05780, Lon4/At3g05790). Lon is a multifunctional ATP-dependent protease which exists in bacteria, archaea and within organelles in eukaryotic cells. Lon proteases are responsible for the degradation of abnormal, damaged and unstable proteins.	1.593	0.00109	714	2243	1.795	0.00094	430	1536
At3g05800	AIF1 (AtBS1(activation-tagged BRI1 suppressor 1)-interacting factor 1)	-2.175	0.0015	2518	541	-1.852	0.00608	2070	588
At3g05900	neurofilament protein-related	-2.52	3.089e-05	16814	2757	-1.756	0.0006	12631	3774
At3g05905	other RNA; Potential natural antisense gene, locus overlaps with AT3G05900	0.674	0.00188	170	270	1.184	0.00012	183	416
At3g05910	Pectinacetylesterase family protein	-1.753	0.0002	24791	7114	-1.531	0.0006	23796	8208
At3g05936	unknown protein	-1.451	0.0042	3176	1140	-0.499	0.29911	2631	1857
At3g05950	RmlC-like cupins superfamily protein	1.018	0.00041	101	206	-0.098	0.73864	145	135
At3g05970	LACS6 (long-chain acyl-CoA synthetase 6); encode peroxisomal long-chain acyl-CoA synthetase (LACS) isozymes	1.737	0.0014	7142	20852	1.13	0.0104	7845	18274
At3g05980	unknown protein	-1.407	0.02996	795	264	-2.063	0.007	642	158
At3g06020	Protein of unknown function (DUF3049)	-1.771	0.00017	870	244	-1.53	0.00072	727	251
At3g06035	Glycoprotein membrane precursor GPI-anchored	-1.889	0.00054	12341	3131	-1.661	0.00199	10439	3325
At3g06050	ATPRXIIF (PEROXIREDOXIN IIF); Encodes a mitochondrial matrix localized peroxiredoxin involved in redox homeostasis. Knockout mutants have reduced root growth under certain oxidative stress conditions.	1.024	0.0035	16180	30916	0.573	0.0919	22725	33754
At3g06070	unknown protein	-2.794	0.00181	25001	2881	-1.143	0.13985	5710	2496
At3g06130	Heavy metal transport/detoxification superfamily protein	-1.709	0.00671	7174	1939	-1.554	0.01647	7419	2550
At3g06145	unknown protein	-2.286	5.1754e-05	17434	3428	-2.345	8.4907e-05	16337	3241
At3g06150	unknown protein	-1.024	0.0058	3715	1629	-0.533	0.1029	2371	1602
At3g06300	AT-P4H-2 (P4H isoform 2); Encodes a prolyl-4 hydroxylase that can hydroxylate poly(L-proline)and other proline rich peptides, including those with sequences corresponding to those in arabinogalactan proteins and extensins.	1.395	0.0019	3951	9904	1.011	0.01659	4841	9727
At3g06360	AGP27 (arabinogalactan protein 27); Encodes an arabinogalactan-protein (AGP27).	-1.226	0.0046	491	203	-0.777	0.0616	485	283
At3g06420	ATG8H (autophagy 8h)	2.42	2.0005e-05	4892	26084	1.663	0.00034	4640	14722
At3g06430	EMB2750 (embryo defective 2750)	-1.296	0.00141	13193	5165	-0.259	0.50181	9392	7863
At3g06490	AtMYB108 (myb domain protein 108); putative transcription factor MYB108 (MYB108) mRNA,	2.503	0.00018	230	1352	0.992	0.04155	335	665
At3g06500	Plant neutral invertase family protein	2.219	0.00069	3599	16800	1.12	0.03822	3287	7245
At3g06540	REP (Rab escort protein)	1.054	0.00064	1865	3829	0.873	0.0032	2061	3786
At3g06550	O-acetyltransferase family protein	-1.068	0.0561	12123	4492	-1.378	0.0041	11382	4287
At3g06690	acyl-CoA oxidases	1.195	4.0509e-05	15695	36127	0.688	0.00191	15594	25098
At3g06750	hydroxyproline-rich glycoprotein family protein	-1.76	0.00092	17229	4755	-1.682	0.00203	27547	8612
At3g06770	Pectin lyase-like superfamily protein	-1.443	0.0009	3800	1058	-1.415	0.002	3286	1127
At3g06810	IBR3 (IBA-RESPONSE 3); Encodes a protein with similarity to acyl-CoA dehydrogenases. Mutations in IBR3 render plants resistant to indole-3-butryic acid, a putative storage form of the biologically active auxin IAA (indole-3-acetic acid). IBR3 is hypothesized to carry out the second step in a &#946;-oxidation-like process of IBA metabolism in Arabidopsis. Though its subcellular location has not be…	1.502	0.0004	2833	8965	0.397	0.249	4537	6204
At3g06840	unknown protein	-1.872	0.0009	1534	435	-1.071	0.033	1371	638
At3g06860	ATMFP2 (MULTIFUNCTIONAL PROTEIN 2); Encodes a multifunctional protein. Involved in peroxisomal fatty acid beta oxidation. Loss-of-function mutant lacks hydroxyacyl-CoA dehydrogenase activity and have reduced levels of long-chain enoyl-CoA hydratase activity. The mutant has fewer but larger peroxisomes.	2.305	4.2392e-06	11973	59587	1.316	0.0002	16616	41389
At3g06970	RNA-binding (RRM/RBD/RNP motifs) family protein	0.985	0.00525	115	232	1.189	0.00303	103	242
At3g07000	Cysteine/Histidine-rich C1 domain family protein	-1.08	0.0024	405	195	-0.625	0.0263	282	182
At3g07190	B-cell receptor-associated protein 31-like	-1.324	0.00022	3989	1556	-0.699	0.01312	2881	1775
At3g07200	RING/U-box superfamily protein	-1.228	0.00014	2121	900	-0.858	0.002	2057	1139
At3g07360	ATPUB9 (ARABIDOPSIS THALIANA PLANT U-BOX 9); Encodes a protein containing a U-box and an ARM domain. This protein has E3 ubiquitin ligase activity based on in vitro assays.	-1.002	0.00678	14593	7119	-0.872	0.02032	15579	8591
At3g07370	ATCHIP (CARBOXYL TERMINUS OF HSC70-INTERACTING PROTEIN); Encodes AtCHIP, a new class of E3 ubiquitin ligases with three tetratricopeptide repeats and a U-box domain, structurally similar to the animal CHIP proteins. Plays an important role in plant cellular metabolism under temperature stress conditions. Functions as an E3 ubiquitin ligase of protein phosphatase 2A subunits and alters plant respo…	1.814	2.1351e-06	3213	11335	1.294	2.953e-05	3191	7818
At3g07380	Domain of unknown function (DUF23)	-0.86	0.00114	13412	7414	-1.03	0.00068	16932	8318
At3g07420	ATNS2 (ASPARAGINYL-TRNA SYNTHETASE 2); Encodes an asparaginyl-tRNA synthetase.	-0.813	0.00755	3263	1841	-0.237	0.45593	8132	6924
At3g07460	Protein of unknown function, DUF538	-1.333	0.0032	53214	20425	-1.347	0.0035	45403	18105
At3g07500	Far-red impaired responsive (FAR1) family protein	-1.467	0.00014	2190	776	-0.932	0.00337	1871	980
At3g07510	unknown protein	-1.127	0.00207	5102	2333	-0.796	0.02005	3813	2232
At3g07540	Actin-binding FH2 (formin homology 2) family protein	-1.745	6.5566e-05	3453	1000	-0.884	0.00596	3279	1781
At3g07600	Heavy metal transport/detoxification superfamily protein	1.623	0.00226	173	536	1.62	0.00378	206	654
At3g07640	unknown protein	1.429	8.9701e-06	2750	7419	0.734	0.00083	3477	5774
At3g07720	Galactose oxidase/kelch repeat superfamily protein	2.141	0.0017	23609	97674	2.214	0.0013	23332	109194
At3g07900	O-fucosyltransferase family protein	1.086	3.6909e-05	130	276	0.928	0.00017	129	246
At3g07990	SCPL27 (serine carboxypeptidase-like 27)	-1.341	0.00078	3510	1362	-1.044	0.00537	2882	1397
At3g08040	FRD3 (FERRIC REDUCTASE DEFECTIVE 3); Encodes a member of the MATE (multidrug and toxin efflux family), expressed in roots but not shoots. Mutants accumulate excess iron, manganese and zinc, and express root Fe(III) chelatase activity even under iron sufficiency conditions. FRD3 is likely to function in root xylem loading of an iron chelator or other factor necessary for efficient iron uptake out …	1.699	0.00076	249	800	1.042	0.01742	507	1052
At3g08490	BEST Arabidopsis thaliana protein match is: Late embryogenesis abundant protein, group 2 (TAIR:AT3G24600.1)	-1.491	0.00744	345	124	-0.339	0.59094	392	330
At3g08590	Phosphoglycerate mutase, 2,3-bisphosphoglycerate-independent	1.64	0.0012	3215	9345	1.09	0.0114	4884	10330
At3g08660	Phototropic-responsive NPH3 family protein	-2.025	0.00015	1192	285	-1.542	0.00138	1473	510
At3g08690	UBC11 (ubiquitin-conjugating enzyme 11)	2.258	1.0391e-05	2988	14548	1.274	0.00055	4718	11376
At3g08720	ATPK19 (Arabidopsis thaliana protein kinase 19); Encodes a ribosomal-protein S6 kinase. Gene expression is induced by cold and salt (NaCl). Activation of AtS6k is regulated by 1-naphthylacetic acid and kinetin, at least in part, via a lipid kinase-dependent pathway. Phosphorylates specifically mammalian and plant S6 at 25 degrees C but not at 37 degrees C. Involved in translational up-regulation …	2.006	5.5076e-05	2017	7968	1.486	0.0006	3832	10716
At3g08740	elongation factor P (EF-P) family protein	-1.046	0.0018	49881	24566	-0.589	0.04746	50900	33757
At3g08760	ATSIK (Protein kinase superfamily protein); Encodes an osmotic stress-inducible kinase that functions as a negative regulator of osmotic stress signaling in plants.	1.628	0.0014	1060	4127	1.627	0.0023	1146	4905
At3g08770	LTP6 (lipid transfer protein 6); Predicted to encode a PR (pathogenesis-related) protein. Belongs to the lipid transfer protein (PR-14) family with the following members: At2g38540/LTP1, At2g38530/LTP2, At5g59320/LTP3, At5g59310/LTP4, At3g51600/LTP5, At3g08770/LTP6, At2g15050/LTP7, At2g18370/LTP8, At2g15325/LTP9, At5g01870/LTP10, At4g33355/LTP11, At3g51590/LTP12, At5g44265/LTP13, At5g62065/LTP14,…	-1.791	0.1061	29578	4623	-3.482	0.0092	21685	1913
At3g08920	Rhodanese/Cell cycle control phosphatase superfamily protein	-1.63	0.0082	11512	3171	-0.468	0.4183	6139	4243
At3g08950	electron transport SCO1/SenC family protein; Encodes HCC1, homologue of the copper chaperone SCO1 (synthesis of cytochrome c oxidase 1) from the yeast Saccharomyces cerevisiae. SCO1 encodes a mitochondrial protein that is essential for the correct assembly of complex IV in the respiratory chain. HCC1 is localized in the mitochondrion. A chimeric yeast Sco1-Arabidopsis HCC1 protein complements yea…	1.449	0.0037	2827	7977	1.259	0.01215	2405	6014
At3g08970	TMS1 (THERMOSENSITIVE MALE STERILE 1); J domain protein localized in ER lumen. Can compensate for the growth defect in jem1 scj1 mutant yeast. Also shows similarity to HSP40 proteins and is induced by heat stress. At high temperatures, mutant alleles are not transmitted through the pollen due to defects in pollen tube growth.	1.9	0.0017	1414	5172	2.286	0.00101	1346	6555
At3g08990	Yippee family putative zinc-binding protein	1.763	0.0009	1458	5072	1.018	0.0288	1297	2748
At3g09010	Protein kinase superfamily protein	1.979	0.0001	2114	8191	2.064	0.00015	1202	5052
At3g09020	alpha 1,4-glycosyltransferase family protein	1.299	0.0067	2109	4854	1.761	0.0015	982	3438
At3g09035	Concanavalin A-like lectin family protein	-1.431	0.00017	3271	1221	-1.245	0.0007	2310	977
At3g09050	unknown protein	-1.056	0.00047	7566	3593	-0.43	0.06791	5120	3811
At3g09210	PTAC13 (plastid transcriptionally active 13)	-1.04	0.00794	31957	16012	-0.642	0.0888	27817	17795
At3g09270	ATGSTU8 (glutathione S-transferase TAU 8); Encodes glutathione transferase belonging to the tau class of GSTs. Naming convention according to Wagner et al. (2002).	4.591	2.3528e-05	1765	40247	2.65	0.00112	1932	11803
At3g09280	unknown protein	2.726	0.00021	330	2021	2.792	0.00033	158	1109
At3g09390	ATMT-1 (ARABIDOPSIS THALIANA METALLOTHIONEIN-1); metallothionein, binds to and detoxifies excess copper and other metals, limiting oxidative damage	1.827	5.4603e-05	94942	301181	1.157	0.0022	114959	245718
At3g09490	Tetratricopeptide repeat (TPR)-like superfamily protein	1.475	0.00287	5449	14354	2.095	0.00064	3839	16538
At3g09520	ATEXO70H4 (exocyst subunit exo70 family protein H4); A member of EXO70 gene family, putative exocyst subunits, conserved in land plants. Arabidopsis thaliana contains 23 putative EXO70 genes, which can be classified into eight clusters on the phylogenetic tree.	1.412	0.00404	1250	3090	2.008	0.00092	778	3144
[truncated: 2,364 more rows]
