# Supplementary material for: The Role of a Glucosinolate-Derived Nitrile in Plant Immune Responses
Source: Front Plant Sci. 2020 Mar 10;11:257. doi: 10.3389/fpls.2020.00257 (PMC7076197; doi:10.3389/fpls.2020.00257)
Supplement: Supplementary file 3 [file Data_Sheet_2.XLSX]

## Sheet: Supplementary Table S2
Supplementary Table S2 | The expression fold change of DEGs enriched in plant defense term (p-value: 2.08838 E-4) in 3-week-old Arabidopsis Col-0 treated with 2.5 mM 3BN.
Genes ID	Name	log2 ratio_Col-0_3BN/mock
At1g15520	ABCG40 (ATP-BINDING CASSETTE FAMILY G40)	5.734
At1g32960	SBT3.3 (Subtilase family protein)	5.633
At1g19250	FMO1 (flavin-dependent monooxygenase 1)	5.529
At5g13330	Rap2.6L (related to AP2 6l)	4.712
At5g64810	ATWRKY51 (ARABIDOPSIS THALIANA WRKY DNA-BINDING PROTEIN 51)	4.21
At5g13320	GDG1 (GH3-LIKE DEFENSE GENE 1)	4.205
At3g25250	OXI1 (oxidative signal-inducible1)	4.12
At2g04450	ATNUDT6 (nudix hydrolase homolog 6)	4.019
At5g13080	ATWRKY75 (ARABIDOPSIS THALIANA WRKY DNA-BINDING PROTEIN 75)	3.901
At3g26830	PAD3 (PHYTOALEXIN DEFICIENT 3)	3.892
At1g52890	ANAC019 (NAC domain containing protein 19)	3.89
At5g25260	SPFH/Band 7/PHB domain-containing membrane-associated protein family	3.845
At3g46090	ZAT7 (C2H2 and C2HC zinc fingers superfamily protein)	3.762
At2g45760	BAL (BON ASSOCIATION PROTEIN 1-LIKE)	3.646
At3g15500	ANAC055 (NAC domain containing protein 55)	3.608
At2g27880	AGO5 (ARGONAUTE 5)	3.549
At3g49120	ATPCB (ARABIDOPSIS THALIANA PEROXIDASE CB)	3.533
At5g59820	RHL41 (RESPONSIVE TO HIGH LIGHT 41)	3.418
At1g74710	ATICS1 (ARABIDOPSIS ISOCHORISMATE SYNTHASE 1)	3.397
At5g27420	CNI1 (carbon/nitrogen insensitive 1)	3.267
At1g77450	ANAC032 (NAC domain containing protein 32)	3.264
At4g12470	AZI1 (azelaic acid induced 1)	3.24
At2g18660	PNP-A (plant natriuretic peptide A)	3.23
At3g22370	AOX1A (alternative oxidase 1A)	3.109
At4g39030	EDS5 (ENHANCED DISEASE SUSCEPTIBILITY 5)	3.061
At5g46350	ATWRKY8 (ARABIDOPSIS THALIANA WRKY DNA-BINDING PROTEIN 8)	3.059
At5g16970	AER (alkenal reductase)	3.029
At2g43820	ATSAGT1 (Arabidopsis thaliana salicylic acid glucosyltransferase 1)	3.029
At1g75040	PR5 (pathogenesis-related gene 5)	2.988
At3g01970	ATWRKY45 (WRKY DNA-BINDING PROTEIN 45)	2.983
At1g28480	GRX480 (Thioredoxin superfamily protein)	2.913
At2g25000	WRKY60 (WRKY DNA-binding protein 60)	2.818
At3g05360	AtRLP30 (receptor like protein 30)	2.813
At5g26170	ATWRKY50 (ARABIDOPSIS THALIANA WRKY DNA-BINDING PROTEIN 50)	2.762
At3g12500	ATHCHIB (basic chitinase)	2.652
At1g01720	ANAC002 (Arabidopsis NAC domain containing protein 2)	2.623
At5g26920	CBP60G (Cam-binding protein 60-like G)	2.575
At3g59700	ATHLECRK (lectin-receptor kinase);	2.524
At2g41835	zinc finger (C2H2 type, AN1-like) family protein	2.517
At5g61900	BON1 (BONZAI 1)	2.509
At3g06490	AtMYB108 (myb domain protein 108)	2.503
At3g61190	BAP1 (BON association protein 1)	2.432
At3g01420	ALPHA-DOX1 (alpha-dioxygenase 1)	2.422
At1g62300	WRKY6 (WRKY family transcription factor)	2.409
At4g12720	AtNUDT7 (Arabidopsis thaliana Nudix hydrolase homolog 7)	2.402
At5g14780	FDH (formate dehydrogenase)	2.399
At1g55020	ATLOX1 (ARABIDOPSIS LIPOXYGENASE 1)	2.383
At1g70690	HWI1 (HOPW1-1-INDUCED GENE1)	2.38
At3g52400	SYP122 (syntaxin of plants 122	2.337
At2g46400	ATWRKY46 (WRKY DNA-BINDING PROTEIN 46)	2.335
At4g02380	AtLEA5 (Arabidopsis thaliana late embryogenensis abundant like 5)	2.284
At4g34390	XLG2 (extra-large GTP-binding protein 2)	2.261
At3g52430	ATPAD4 (ARABIDOPSIS PHYTOALEXIN DEFICIENT 4)	2.237
At3g57260	BG2 (BETA-1,3-GLUCANASE 2)	2.236
At3g23280	XBAT35 (XB3 ortholog 5 in Arabidopsis thaliana)	2.232
At5g47120	ATBI-1 (ARABIDOPSIS BAX INHIBITOR 1)	2.181
At1g01560	ATMPK11 (MAP kinase 11)	2.175
At4g17500	ATERF-1 (ethylene responsive element binding factor 1)	2.162
At4g13920	AtRLP50 (receptor like protein 50)	2.135
At1g21250	WAK1 (cell wall-associated kinase)	2.125
At3g04720	HEL (HEVEIN-LIKE)	2.11
At3g50260	CEJ1 (cooperatively regulated by ethylene and jasmonate 1)	2.101
At5g40780	LHT1 (lysine histidine transporter 1)	2.047
At5g14930	SAG101 (senescence-associated gene 101)	1.999
At3g24500	MBF1C (multiprotein bridging factor 1C)	1.981
At5g06320	NHL3 (NDR1/HIN1-like 3)	1.967
At5g08790	ANAC081 (Arabidopsis NAC domain containing protein 81)	1.961
At2g19190	FRK1 (FLG22-induced receptor-like kinase 1)	1.956
At1g59870	ABCG36 (ATP-BINDING CASSETTE G36	1.951
At5g48380	BIR1 (BAK1-interacting receptor-like kinase 1)	1.945
At2g37710	RLK (receptor lectin kinase)	1.926
At1g14370	APK2A (protein kinase 2A)	1.921
At1g69270	RPK1 (receptor-like protein kinase 1)	1.861
At1g18350	ATMKK7 (MAP kinase kinase 7)	1.835
At2g26740	ATSEH (soluble epoxide hydrolase)	1.808
At4g29040	RPT2a (regulatory particle AAA-ATPase 2A)	1.788
At3g51260	PAD1 (20S proteasome alpha subunit PAD1)	1.712
At1g73805	Calmodulin binding protein-like	1.708
At2g30250	WRKY25 (WRKY DNA-binding protein 25)	1.65
At1g10170	ATNFXL1 (NF-X-like 1)	1.629
At2g31880	EVR (EVERSHED)	1.617
At2g13790	ATSERK4 (SOMATIC EMBRYOGENESIS RECEPTOR-LIKE KINASE 4)	1.609
At3g55450	PBL1 (PBS1-like 1)	1.602
At5g46050	ATPTR3 (ARABIDOPSIS THALIANA PEPTIDE TRANSPORTER 3)	1.538
At5g45110	NPR3 (NPR1-like protein 3)	1.535
At1g08450	AtCRT3 (A. thaliana calreticulin 3)	1.529
At3g10800	BZIP28 (Basic-leucine zipper (bZIP) transcription factor family protein)	1.526
At1g80840	WRKY40 (WRKY DNA-binding protein 40)	1.519
At4g18170	WRKY28 (WRKY DNA-binding protein 28)	1.516
At5g20480	EFR (EF-TU receptor)	1.502
At3g06810	IBR3 (IBA-RESPONSE 3)	1.502
At3g48090	EDS1 (enhanced disease susceptibility 1)	1.499
At1g18570	AtMYB51 (myb domain protein 51)	1.493
At5g57220	CYP81F2 (cytochrome P450, family 81, subfamily F, polypeptide 2)	1.483
At2g20580	ATRPN1A (26S PROTEASOME REGULATORY SUBUNIT S2 1A)	1.456
At1g11310	ATMLO2 (MILDEW RESISTANCE LOCUS O 2)	1.447
At1g22070	TGA3 (TGA1A-related gene 3)	1.424
At1g07000	ATEXO70B2 (exocyst subunit exo70 family protein B2)	1.42
At4g29810	ATMKK2 (MAP kinase kinase 2)	1.42
At5g37780	CAM1 (calmodulin 1)	1.408
At5g01900	ATWRKY62 (ARABIDOPSIS THALIANA WRKY DNA-BINDING PROTEIN 62)	1.397
At4g09570	CPK4 (calcium-dependent protein kinase 4)	1.397
At1g64070	RLM1 (RESISTANCE TO LEPTOSPHAERIA MACULANS 1)	1.359
At4g23100	CAD2 (CADMIUM SENSITIVE 2)	1.345
At1g51660	ATMEK4 (ARABIDOPSIS THALIANA MITOGEN-ACTIVATED PROTEIN KINASE KINASE 4)	1.318
At1g09210	CRT1b (calreticulin 1b)	1.315
At3g56400	ATWRKY70 (ARABIDOPSIS THALIANA WRKY DNA-BINDING PROTEIN 70)	1.304
At5g66910	Disease resistance protein (CC-NBS-LRR class) family	1.298
At1g27770	ACA1 (autoinhibited Ca2+-ATPase 1)	1.291
At5g62020	AT-HSFB2A (ARABIDOPSIS THALIANA HEAT SHOCK TRANSCRIPTION FACTOR B2A)	1.288
At2g39660	BIK1 (botrytis-induced kinase1)	1.269
At5g06960	OBF5 (OCS-element binding factor 5)	1.269
At1g22280	PAPP2C (phytochrome-associated protein phosphatase type 2C)	1.259
At5g61210	SNAP33 (soluble N-ethylmaleimide-sensitive factor adaptor protein 33)	1.255
At1g32230	ATP8 (ARABIDOPSIS THALIANA P8 (INTERACTING PROTEIN)	1.245
At1g13960	WRKY4 (WRKY DNA-binding protein 4)	1.245
At4g19660	NPR4 (NPR1-like protein 4)	1.23
At3g11820	ATSYR1 (SYNTAXIN RELATED PROTEIN 1)	1.221
At1g02450	NIMIN1 (NIM1-interacting 1)	1.218
At2g02220	ATPSKR1 (PHYTOSULFOKIN RECEPTOR 1)	1.186
At1g42990	ATBZIP60 (basic region/leucine zipper motif 60)	1.162
At3g21630	CERK1 (chitin elicitor receptor kinase 1)	1.152
At3g21220	ATMEK5 (ARABIDOPSIS THALIANA MITOGEN-ACTIVATED PROTEIN KINASE KINASE 5)	1.109
At2g46370	FIN219 (FAR-RED INSENSITIVE 219)	1.103
At3g56710	SIB1 (sigma factor binding protein 1)	1.092
At1g66725	MIR163 (microRNA163)	1.09
At2g22300	CAMTA3 (CALMODULIN-BINDING TRANSCRIPTION ACTIVATOR 3)	1.086
At1g64060	ATRBOH F (respiratory burst oxidase protein F)	1.08
At5g24590	ANAC091 (Arabidopsis NAC domain containing protein 91)	1.066
At4g16110	ARR2 (response regulator 2)	1.063
At3g22400	LOX5 (PLAT/LH2 domain-containing lipoxygenase family protein)	1.053
At4g11070	WRKY41 (WRKY family transcription factor)	1.047
At3g22942	AGG2 (G-protein gamma subunit 2)	1.045
At5g24110	ATWRKY30 (ARABIDOPSIS THALIANA WRKY DNA-BINDING PROTEIN 30)	1.017
At3g25560	NIK2 (NSP-interacting kinase 2)	-1.083
At4g23550	WRKY29 (WRKY family transcription factor)	-1.135
At5g26000	BGLU38 (BETA GLUCOSIDASE 38)	-1.148
At5g06720	ATPA2 (peroxidase 2)	-1.151
At3g28910	MYB30 (myb domain protein 30)	-1.178
At2g01570	RGA (REPRESSOR OF GA)	-1.283
At3g54720	AMP1 (ALTERED MERISTEM PROGRAM 1)	-1.298
At1g14920	GAI (GIBBERELLIC ACID INSENSITIVE)	-1.31
At1g31770	ABCG14 (ATP-binding cassette 14)	-1.384
At4g39410	ATWRKY13 (ARABIDOPSIS THALIANA WRKY DNA-BINDING PROTEIN 13)	-1.422
At4g14400	ACD6 (ACCELERATED CELL DEATH 6)	-1.427
At5g05580	FAD8 (fatty acid desaturase 8)	-1.442
At5g05170	CESA3 (CELLULOSE SYNTHASE 3)	-1.455
At2g38310	PYL4 (PYR1-like 4)	-1.471
At5g16000	NIK1 (NSP-interacting kinase 1)	-1.499
At1g19350	BES1 (BRI1-EMS-SUPPRESSOR 1)	-1.522
At5g16590	LRR1 (Leucine rich repeat protein 1)	-1.637
At5g23060	CaS (calcium sensing receptor)	-1.683
At2g45400	BEN1 (NAD(P)-binding Rossmann-fold superfamily protein)	-1.874
At5g63090	LOB (LATERAL ORGAN BOUNDARIES)	-1.945
At1g02340	HFR1 (LONG HYPOCOTYL IN FAR-RED)	-2.099
At2g43010	PIF4 (phytochrome interacting factor 4)	-2.138
At5g48485	DIR1 (DEFECTIVE IN INDUCED RESISTANCE 1)	-2.164
At3g01500	ATBCA1 (BETA CARBONIC ANHYDRASE 1)	-2.635
At5g60890	ATR1 (ALTERED TRYPTOPHAN REGULATION 1)	-2.853
