# Supplementary material for: The Role of a Glucosinolate-Derived Nitrile in Plant Immune Responses
Source: Front Plant Sci. 2020 Mar 10;11:257. doi: 10.3389/fpls.2020.00257 (PMC7076197; doi:10.3389/fpls.2020.00257)
Supplement: Supplementary file 4 [file Data_Sheet_3.XLSX]

## Sheet: Supplementary Table S3
Supplemenrary Table S3 | Metabolite profiling dataset of 3-week-old Arabidopsis Col-0 and nia1nia2 leaves subjected to mock and 2.5 mM 3BN treatment for 24 hours.
		Metabolite Content (ug / g FW)
Compound	Class	Col-0_3BN_24h_1	Col-0_3BN_24h_2	Col-0_3BN_24h_3	Col-0_3BN_24h_4	Col-0_mock_1	Col-0_mock_2	Col-0_mock_3	Col-0_mock_4	nia1nia2_3BN_24h_1	nia1nia2_3BN_24h_2	nia1nia2_3BN_24h_3	nia1nia2_3BN_24h_4	nia1nia2_mock_1	nia1nia2_mock_2	nia1nia2_mock_3	nia1nia2_mock_4
sucrose	Sugars & Polyols	105.078	170.783	172.722	133.676	228.643	111.551	204.135	154.798	478.715	654.306	707.34	615.534	351.899	380.509	479.469	409.231
glucose_2	Sugars & Polyols	32.3406	29.6322	34.8159	28.9643	17.1824	10.5675	10.5166	14.0392	143.27	218.982	320.11	161.821	74.7583	93.0178	137.34	103.186
sorbitol	Sugars & Polyols	6.6331	6.08742	7.68004	6.02854	3.68125	2.35743	2.10231	3.08936	33.3277	54.4075	80.3	40.2376	18.1106	22.1851	33.9314	23.7859
pyroglutamic acid	Amino Acids	56.354	101.7	104.704	49.676	20.9717	24.714	10.2985	36.9118	67.3583	57.0655	44.4756	17.9579	31.5331	13.3569	31.6884	29.7162
fructose_2	Sugars & Polyols	3.16886	9.42584	12.099	7.05783	6.94418	4.6335	4.26407	6.01358	7.70619	21.9659	34.2218	16.4813	15.1628	19.1771	20.4773	19.5505
serine_1	Amino Acids	3.50741	2.24655	3.06283	2.7529	1.48288	1.88924	4.30365	3.7785	4.7116	4.8398	18.6483	7.16994	5.01551	10.5017	19.981	8.3577
glutamine [-H2O]_2	Amino Acids	10.3512	9.8061	8.29129	14.0119	10.3459	8.70766	10.2246	13.9048	16.7826	18.5408	18.1877	15.3746	12.92	15.0059	17.3482	17.6991
asparagine_1	Amino Acids	30.7959	46.9916	49.2162	37.1267	9.52848	8.26121	5.21791	12.8801	32.258	25.0145	21.594	11.105	25.1493	13.5448	16.0546	19.6491
fumaric acid	Organic Acids	281.471	117.444	182.478	132.701	85.1101	90.0049	177.926	99.2788	6.70039	13.2677	26.0642	9.96457	7.47546	5.04099	15.552	6.67938
dehydroascorbic acid dimer	Organic Acids	12.7711	16.2658	12.5972	12.7697	16.4986	14.7487	15.042	14.5625	9.7334	15.9898	13.2612	12.0703	11.0736	12.8609	15.2261	13.3023
2-desoxy-ribonic acid	Organic Acids	9.4231	7.67503	6.82863	11.5033	10.0663	8.4779	9.77582	12.6872	15.0501	15.5374	14.4436	13.5806	11.3692	12.7306	14.2492	15.3505
na_12	not applicable	11.7493	13.6071	11.8931	12.672	11.6633	10.1375	12.602	15.3953	11.2987	13.2695	14.5787	13.359	10.5171	12.7615	14.0284	13.9704
glucopyranose [-H20]	Sugars & Polyols	9.4682	9.73328	9.04995	10.0761	6.77733	6.04802	7.49507	8.97925	16.6244	16.275	17.3406	13.8473	11.9578	13.6729	13.9804	14.8809
(2E)-phytol	Sterols & Terpenes	52.9725	29.9084	30.3639	27.4476	21.6249	15.0175	25.9238	37.7575	11.7541	12.3899	13.2198	8.67578	11.6632	11.1415	13.8411	15.24
aspartic acid_2	Amino Acids	21.3603	55.8811	40.6247	36.0946	28.0802	27.6854	19.7179	27.8732	23.8088	32.7061	33.4886	32.4295	13.5821	13.1201	13.1387	18.752
serine_2	Amino Acids	1.21976	17.7516	20.0688	13.4144	8.57924	7.22363	7.93565	0.565879	7.20422	44.2421	24.7232	34.9114	34.5725	12.2876	12.7413	19.8571
glutamic acid_2	Amino Acids	97.9084	56.8828	59.5306	67.5281	34.208	34.4312	89.4403	33.2	27.8747	10.8633	37.146	73.862	15.856	28.0417	11.7565	8.37037
ethanolamine_2	Amines	3.27728	12.8498	9.95457	9.24177	9.35218	9.46998	10.2491	7.11577	10.0551	18.5537	9.97256	18.5103	21.2384	11.5536	11.2672	19.5365
threonic acid	Organic Acids	12.6887	10.8328	11.6635	14.1473	8.02393	7.98562	9.42034	7.75379	9.71415	10.0664	13.1603	11.0154	7.7399	6.81465	10.9126	9.8322
disaccharide_7	Sugars & Polyols	12.0181	15.3813	11.4326	14.6976	12.2627	11.2892	13.2959	18.3697	9.34354	10.8539	12.036	8.84732	10.2913	10.0474	10.7498	11.8166
serine_3	Amino Acids	0.0274135	2.65579	2.39795	2.16728	1.51113	1.46729	1.0378	2.16422	3.67863	12.8283	8.23668	1.60838	6.65002	3.35557	10.6056	9.40616
malic acid	Organic Acids	142.058	92.142	109.96	73.1307	60.9563	56.7127	83.547	72.9402	7.09228	12.0275	19.3639	11.7174	8.05171	5.31557	10.4506	8.20893
threonine_2	Amino Acids	2.44377	18.5558	13.804	14.5551	8.30567	8.05292	6.96789	1.37837	11.5537	26.1694	18.6154	19.9416	16.269	6.46613	10.2392	12.1256
fructose_3	Sugars & Polyols	3.26124	4.51702	6.24693	3.44648	3.41486	1.80838	1.87081	2.67536	3.19777	9.04873	14.3321	6.64637	6.38913	7.74304	8.8731	7.86983
threonine_1	Amino Acids	4.79256	4.32176	2.37819	2.94473	1.20476	1.47995	2.16789	7.05948	6.00867	3.24083	10.9417	3.57765	2.51633	3.85617	8.78597	3.68275
A175008	not applicable	8.33122	9.85123	8.53309	7.75693	5.72163	5.49056	6.71617	9.42893	6.07022	8.34888	7.77142	7.769	6.8425	8.01257	8.68453	8.51607
phosphoric acid	Phosphates	12.0092	15.3069	9.9522	7.05387	9.47348	9.88932	9.3179	7.34384	7.50649	8.74874	7.65985	8.62229	8.55981	8.20508	8.56302	5.57522
beta-D-1,6-anhydroglucose	Sugars & Polyols	3.80088	3.20868	2.73487	7.01963	6.33607	5.82243	6.57582	8.44302	5.67955	7.57772	7.85786	5.7263	5.2427	7.33238	7.1592	7.14771
hexadecanoic acid (C16:0)	Fatty Acids	9.46189	10.1085	9.19077	9.16832	6.63418	5.8029	5.42358	8.44604	6.79608	7.44161	6.42711	3.92375	6.20559	5.28562	6.28661	7.27396
asparagine_3	Amino Acids	1.44633	2.43367	3.54953	2.34945	2.14101	1.20926	1.23349	1.96269	2.04605	6.5026	9.94306	4.84215	4.37061	5.19016	6.17193	5.43444
hexose_2	Sugars & Polyols	8.14824	10.5968	7.54087	3.50236	2.51968	1.68643	1.58774	2.87353	8.06079	7.47593	6.42959	7.5446	6.97978	5.0058	6.15333	6.7019
alanine_2	Amino Acids	0.861331	7.56733	8.65229	4.76443	5.34709	4.77783	1.35642	6.44482	4.67213	15.8961	8.32534	1.48716	5.68848	2.80958	6.05387	8.5892
laminaribiose_1	Sugars & Polyols	0.993053	0.993713	1.18863	1.40503	1.17903	1.23328	0.261267	1.73013	4.35248	4.64976	5.73717	3.71596	3.51322	4.19496	5.28783	5.35154
beta-sitosterol	Sterols & Terpenes	7.08515	6.65033	5.59842	5.15085	3.94849	4.02801	5.02327	5.08886	5.40163	5.64569	4.8524	4.97983	4.97328	5.61917	5.25483	5.06749
heptanoic acid	Fatty Acids	4.41343	6.68403	5.7344	5.87104	6.04142	5.57224	3.26602	5.89523	5.07114	5.52985	5.64458	3.11279	3.81586	3.82089	5.08782	6.29079
A251003	not applicable	4.13847	2.30865	3.04585	3.34505	2.07243	1.49432	3.10929	3.22909	4.28761	5.21474	5.56448	4.28986	3.19207	3.70269	4.87268	4.71886
glycerol	Sugars & Polyols	5.10452	3.70454	3.01589	3.53687	3.4103	3.29339	4.29769	5.34754	3.94927	4.2469	4.18144	4.40507	5.00792	5.12409	4.67514	5.37164
A180013	not applicable	3.92725	4.7263	4.02634	4.01083	2.52171	2.61537	3.28108	4.34611	2.75129	4.01181	4.24308	3.8341	3.34383	4.19645	4.55914	4.48195
A136002	not applicable	2.73353	4.19674	11.5276	6.54999	3.14636	10.2776	1.13858	11.8699	9.62784	7.83051	4.88206	0.984398	8.59887	3.24767	4.38316	11.1033
A211001	not applicable	3.40215	3.2306	3.70167	4.53293	3.43409	2.72466	3.63883	3.43613	4.21926	5.08627	5.55781	4.26422	3.7798	3.78785	4.305	4.14261
putrescine	Amines	2.22748	1.91166	2.36295	1.92925	0.862783	0.576329	0.777498	0.882306	6.53393	5.02021	5.11563	3.85364	6.10508	3.93712	4.12762	4.37451
succinic acid	Organic Acids	16.2802	12.7096	16.5725	11.6226	9.03787	10.3048	14.4447	12.4441	2.39669	3.72321	5.50463	3.37478	1.97258	2.60453	3.84682	3.01189
A187005	not applicable	4.65453	5.091	4.43943	4.10951	3.16702	2.97745	3.12751	4.18113	3.48151	3.97093	4.09286	3.29272	3.82622	3.09016	3.52226	3.38497
A148010	not applicable	1.69168	1.43489	1.81748	2.78696	2.32786	2.10218	2.63789	3.34744	3.89799	3.92955	4.68679	3.57931	3.19603	2.02626	3.33928	3.52349
A207003	not applicable	5.69364	6.53155	6.70459	5.26389	3.1418	3.55092	1.77599	4.31318	3.78499	3.91426	3.1874	1.2721	2.74219	2.88979	3.13821	4.04566
galactonic acid	Organic Acids	6.39296	4.15114	4.53609	5.27715	5.22916	4.30458	6.68535	7.5502	2.46496	3.41218	3.36984	2.55425	2.34671	3.35202	3.11673	3.0449
spermidine_2	Amines	3.06948	4.13817	3.09897	3.63914	2.27539	2.04982	2.13164	2.18404	4.18132	4.3718	3.88409	3.16778	3.14186	3.11037	3.03191	3.15331
1,3,4-trihydroxybutan-2-one	Others	1.23594	1.3167	1.41633	2.86925	2.79578	2.24242	2.35123	3.36761	3.39804	4.23352	4.19392	3.2189	3.15918	2.01971	3.00056	3.32128
galactinol	Sugars & Polyols	4.711	4.44702	4.28111	4.22512	2.48198	2.61831	2.11045	3.58689	2.97736	4.00965	2.96673	1.49808	2.61906	3.094	2.97292	3.47917
glutamine_1	Amino Acids	54.8654	18.039	10.958	6.87483	2.7692	2.23393	2.91728	3.04377	5.72606	2.6205	2.7011	2.82873	2.33998	2.86489	2.80262	3.03094
carbonic acid	Inorganic Acids	4.86219	5.13389	3.72463	3.66013	3.01021	2.64175	2.68421	3.31959	3.65226	3.26451	3.69651	2.76187	2.92091	2.97168	2.72018	3.08106
ethanolamine_1	Amines	4.71498	4.0769	4.00513	3.56016	2.9639	2.99126	3.01902	2.60727	3.1947	2.67294	2.70906	3.17728	3.36953	2.82746	2.70833	2.68441
disaccharide_9	Sugars & Polyols	0.324438	0.43458	0.443253	0.541706	1.90811	1.428	1.33068	2.32058	2.03861	2.46743	1.6131	1.16781	9.57053	5.46877	2.64794	4.78763
A311002	not applicable	0.595283	0.765818	0.531575	0.586165	0.520892	0.483378	0.43708	0.524763	0.811676	2.08618	2.64758	1.02444	0.857625	1.1135	2.57777	1.94017
A196022	not applicable	1.89317	2.07239	1.52545	1.99672	3.01248	2.42816	3.0171	2.88672	1.46142	2.41666	2.55328	2.16155	1.49478	2.7436	2.50504	2.11259
sugar_3	Sugars & Polyols	1.9787	1.21477	1.53162	1.92124	1.13247	0.823899	1.34618	1.1721	2.64872	2.27215	2.48463	1.94514	1.47619	1.67138	2.07656	2.18225
na_5	not applicable	1.32709	1.18343	1.17968	1.56326	1.0207	1.09834	1.32472	1.42991	1.14565	1.76866	1.88532	1.6432	1.43902	1.66099	2.02514	1.87156
na_16	not applicable	0.517018	1.03236	0.96999	2.04477	1.35019	1.3656	0.66315	2.13439	1.87822	2.49029	2.49977	0.703266	1.27904	1.27325	2.023	2.16094
A171003	not applicable	5.07903	3.92277	3.06973	2.93166	0.957513	1.77791	2.191	2.08793	3.65606	2.14136	2.4076	2.44426	2.07949	2.96569	1.99626	2.09451
sugar_2	Sugars & Polyols	1.35409	1.15326	1.15271	1.34437	0.856372	0.690353	1.32551	1.16658	1.76215	2.15972	2.12419	1.5124	1.32784	1.44059	1.94065	1.6621
hexose_1	Sugars & Polyols	1.59272	1.50642	1.59627	1.9495	2.01743	1.50715	1.9898	2.0538	1.57078	1.71689	2.27415	1.93541	1.26173	1.83366	1.91383	1.75395
A237002	not applicable	1.70662	1.59833	1.57568	1.82873	1.34799	0.891448	1.45641	1.72712	1.93751	2.01397	2.55414	1.8092	1.73874	1.70451	1.89252	1.57653
(E)-sinapic acid	Phenol	6.47547	3.30177	3.09742	2.79975	1.68516	1.25745	2.04995	1.96717	2.02389	2.06956	2.4848	2.27834	1.61118	1.55467	1.88462	1.3464
pentonic acid	Organic Acids	2.38716	2.91822	2.66004	2.92392	2.20926	1.88581	1.95329	2.83034	1.90192	2.15764	1.95474	1.23206	1.7578	1.18416	1.71045	1.84468
shikimic acid	Organic Acids	1.47334	1.46129	1.81882	1.79265	1.95847	1.3816	2.0109	2.27662	1.15972	2.06541	2.09144	1.73965	1.31202	1.45247	1.67622	1.91903
glucose_1	Sugars & Polyols	5.59454	3.58034	4.41853	1.63478	2.32314	1.29355	4.35741	1.43508	1.55169	2.13213	2.08187	2.41	1.51779	2.90036	1.66487	2.08272
threonic acid-1,4-lactone	Organic Acids	2.34111	1.96798	1.98332	2.43781	1.86433	1.89635	2.19853	1.76927	1.51723	1.68448	2.40196	1.89656	1.32135	1.00971	1.59362	1.575
glycine	Amino Acids	6.91285	4.65689	5.77423	4.74823	2.87617	1.46296	1.23874	1.51137	3.08558	3.80324	2.40786	2.34876	5.9394	0.712106	1.57157	3.4728
9,12,15-(Z,Z,Z)-octadecatrienoic acid (C18:3)	Fatty Acids	4.18439	3.2914	3.17689	3.07599	2.24005	1.48771	2.3803	2.23257	1.85743	1.76866	2.01082	1.65538	1.27833	1.73118	1.56738	1.7454
2-hydroxypyridine	Pyridines	0.905055	1.05016	0.991813	1.0407	0.789984	0.751368	0.860852	1.22399	1.64495	2.44118	2.45274	1.93177	1.32531	1.17087	1.55931	1.90466
A203003	not applicable	0.445057	0.0235673	0.433165	0.0184097	0.016871	0.192518	0.302506	0.203251	1.50445	1.8904	3.24639	1.53701	0.683253	0.689738	1.50057	0.863376
A144004	not applicable	2.01557	2.24855	1.79123	1.56989	1.45175	1.29592	1.51323	1.43465	1.19806	1.4307	1.34431	1.47244	1.46852	1.35973	1.49761	1.17923
1-monopalmitin	Glycerides	2.39018	2.29121	1.53131	1.48336	1.33829	1.29707	1.15241	2.32506	1.10577	1.25071	1.23172	1.1307	1.17252	1.27447	1.47309	1.57129
acid	Organic Acids	1.56202	1.17506	1.20078	1.15641	0.497188	0.599036	0.962505	1.03711	1.52467	1.50931	1.56677	1.22834	0.918043	1.44143	1.46256	1.43406
na_1	not applicable	0.500844	0.368828	0.296978	0.547597	1.13061	0.945846	0.836424	1.05823	1.10237	1.31104	1.15109	1.06384	1.00772	0.85361	1.448	1.28586
disaccharide_2	Sugars & Polyols	1.59396	0.877409	1.13212	1.34676	1.02297	0.764191	1.31527	1.58024	1.06848	1.40901	1.85907	0.733808	1.10024	1.28112	1.41854	1.30104
galactosylglycerol	Sugars & Polyols	1.51898	1.55461	1.82139	1.64749	1.2094	0.969696	1.62819	1.22942	1.08628	1.83223	2.24568	0.964934	1.23239	1.31949	1.41789	1.3192
na_18	not applicable	0.415999	0.334773	0.360903	0.609178	2.15476	1.69272	1.07519	1.00514	0.690349	1.52311	1.36697	0.949109	0.793412	1.22534	1.38654	1.27731
alpha,alpha-trehalose	Sugars & Polyols	1.2262	1.35842	1.10988	1.8047	1.12352	0.564567	1.35362	0.754477	1.43602	1.44716	1.20487	1.19384	0.401016	1.62608	1.35519	1.56434
aspartic acid_3	Amino Acids	6.1757	5.60264	3.68571	3.48027	1.32547	1.6072	1.06354	1.75703	1.99299	2.16354	1.52146	1.44119	0.0158161	1.12277	1.34861	1.80779
phenylalanine_2	Amino Acids	15.3297	15.236	14.5575	10.7201	1.54218	1.15233	1.02187	1.5767	5.73277	5.42623	6.52637	5.9052	1.86408	1.15187	1.31472	1.41687
citric acid	Organic Acids	57.804	62.8976	56.0602	47.7583	32.5614	25.8422	34.6106	34.319	3.16817	3.0438	2.57876	2.23743	1.8916	1.50301	1.29645	2.00071
dehydroascorbic acid	Organic Acids	0.989626	1.07384	0.923462	1.12355	1.13938	1.15658	1.19637	1.04427	0.762984	1.14459	1.05055	0.680399	0.867748	0.908545	1.27917	1.00318
na_17	not applicable	0.0274135	0.854667	0.0205877	0.0184097	1.2692	1.10349	0.842815	0.93954	0.0161769	1.533	1.45118	1.17588	0.838883	1.30807	1.25943	1.43487
A186003	not applicable	1.62493	1.68364	1.83786	1.53666	0.701496	0.63865	0.963818	1.51171	3.1367	1.62997	1.53616	1.42623	1.23523	0.975928	1.21648	1.22677
quinic acid	Organic Acids	0.0274135	1.17271	0.0205877	1.00204	0.016871	0.59438	0.0175112	0.0172393	1.09518	1.12448	1.29353	1.14154	0.0158161	1.69664	1.2164	1.36238
erythronic acid	Organic Acids	1.14533	0.0235673	1.072	1.34179	1.1075	1.25958	1.32035	1.62316	0.0161769	1.48164	1.09971	0.9264	0.96043	0.596713	1.1941	1.06961
A275004	not applicable	1.10682	1.44703	0.753716	1.18798	1.04398	0.409213	0.95226	0.666039	1.31324	1.17534	1.37654	0.0158251	0.846001	1.3309	1.18431	1.88754
A267006	not applicable	1.11134	0.856905	1.05018	1.0535	0.729417	0.594053	0.992361	0.892649	1.04131	1.2306	1.26933	0.616782	0.913614	0.857821	1.1556	1.09197
lysine	Amino Acids	7.31802	6.00505	5.47201	5.62997	0.810314	0.874458	0.905155	1.31527	1.27717	1.69038	1.62995	1.07761	1.00242	0.933346	1.09242	1.07292
sugar alcohol	Sugars & Polyols	1.47896	0.947757	0.620822	0.733903	0.965527	0.913746	1.00926	0.832312	1.13926	1.38433	1.53958	2.07712	1.3238	1.82907	1.07086	1.29579
galactose	Sugars & Polyols	0.740163	0.631485	0.724276	0.565086	0.431138	0.30254	0.323257	0.440377	0.830037	0.896796	1.04824	0.813488	0.687445	0.583797	1.0303	0.776683
disaccharide_4	Sugars & Polyols	1.29446	1.05004	0.831332	0.843533	0.632409	0.503471	0.693182	0.801971	0.989865	0.951474	1.28669	0.890556	1.00543	0.982479	1.02446	0.954347
octadecanoic acid (C18:0)	Fatty Acids	1.58518	1.31776	1.02722	0.968535	0.994798	0.910887	1.25459	1.159	0.937371	0.883417	1.07355	0.570256	0.881824	0.865027	1.01278	1.01529
aspartic acid_1	Amino Acids	1.86439	1.98165	1.6884	1.74478	0.992183	1.32631	1.17246	3.59922	2.45129	1.05501	1.92268	1.5545	0.540276	1.19455	1.008	1.06146
allantoin	Urea	2.26421	2.38807	2.61207	1.86076	0.807277	0.0163359	0.0175112	1.19899	1.42737	1.69803	1.39988	1.06898	0.955369	0.895443	1.00661	1.19642
A192018	not applicable	0.301137	0.621233	0.541766	0.58368	1.24078	0.911214	0.880114	0.881272	0.768403	1.17401	0.805185	1.02855	0.707215	1.04855	0.993524	0.926014
disaccharide_8	Sugars & Polyols	1.97336	1.721	1.60378	1.41644	1.01724	0.535244	0.837124	1.08392	0.946834	1.13836	1.13605	0.509488	0.775777	0.788099	0.956255	1.08648
A142003	not applicable	0.771004	1.13688	26.2119	0.929599	0.016871	0.0163359	0.0175112	0.714568	0.0161769	0.0166196	0.0170988	0.0158251	0.0158161	0.394283	0.954198	3.49798
A313001	not applicable	0.0274135	0.513177	0.41721	0.0184097	0.016871	0.0163359	0.0175112	0.0172393	0.0161769	0.740239	0.0170988	0.0158251	0.585431	0.0187175	0.91808	1.03579
glycolic acid	Organic Acids	0.569515	0.46616	0.597249	0.6668	0.752362	0.455852	0.63951	0.808177	0.974739	0.861396	0.978738	0.645346	0.811205	0.80354	0.875216	0.874999
hexose_6	Sugars & Polyols	2.06108	2.32632	2.08523	2.04486	0.992689	0.952544	0.652994	1.46689	1.16344	1.22129	0.837245	0.393095	0.519083	0.654082	0.87464	1.1103
4-aminobutyric acid	Organic Acids	8.01446	4.59809	4.94681	4.93804	0.850214	0.774401	1.00987	1.21545	12.8092	3.85393	3.62068	2.6594	2.06328	1.12286	0.871185	1.35084
tyrosine	Amino Acids	9.4989	7.18153	6.39516	5.45443	0.513216	0.492118	0.648791	1.09883	1.90742	2.3083	2.64528	1.86744	0.659055	0.458858	0.842307	0.547278
na_4	not applicable	0.463562	0.0235673	0.363579	0.0184097	0.405326	0.593237	0.0175112	0.606133	0.650716	1.07255	0.870417	0.683168	0.684044	0.634428	0.822973	0.854012
disaccharide_1	Sugars & Polyols	0.0274135	0.0235673	0.240362	0.561312	0.452311	0.448909	0.420357	0.556656	0.493719	0.770071	0.796464	0.512416	0.467206	1.02179	0.822644	0.88961
A174001	not applicable	1.24622	0.719037	1.15775	1.03785	0.776656	0.639549	0.935975	0.788179	0.685577	0.772481	0.964717	0.72463	0.732283	0.690019	0.819682	0.878712
na_7	not applicable	0.883673	0.905808	0.798906	0.712548	0.509335	0.568406	0.368086	0.829726	0.695283	0.855247	0.81989	0.544936	0.459456	0.78267	0.808658	0.890336
mannitol	Sugars & Polyols	0.0274135	0.567382	0.255905	0.596935	0.715836	0.687985	0.554493	0.592772	0.559721	0.0166196	0.811597	0.501576	0.541463	0.567139	0.802816	0.598212
hexose_4	Sugars & Polyols	1.33723	0.943044	1.04194	1.22627	1.09712	0.863187	0.789844	1.20434	0.0161769	0.807964	0.774236	0.453072	0.441505	1.0026	0.800101	0.941997
glutamine_2	Amino Acids	2.70091	4.89916	3.31164	1.99644	0.977168	1.04582	0.0175112	2.09078	3.45676	1.73891	1.12844	0.21261	1.02045	0.510051	0.784469	1.06663
glycerophosphoglycerol	Phosphates	0.545528	0.749085	0.650778	0.634951	0.252474	0.321816	0.0175112	0.414863	0.843787	0.827159	0.889653	0.857956	0.430038	0.551603	0.778546	0.78645
ribose	Sugars & Polyols	0.0274135	0.808121	0.781098	0.809659	0.386008	0.426774	0.0175112	0.0172393	0.0161769	0.941087	1.07244	0.0158251	0.60528	0.575375	0.776489	0.854254
beta-alanine	Amino Acids	5.64909	5.75878	6.60999	5.86708	0.626673	0.480356	0.505462	0.610701	5.34016	3.36415	2.95391	2.76345	0.885462	0.415434	0.739878	0.893484
na_8	not applicable	0.369945	0.586471	0.378814	0.671402	0.585339	0.517438	0.635482	0.809901	0.955812	0.77514	0.96617	0.904482	0.804009	0.975273	0.733872	0.916974
3-deoxy-2,4,5-trihydroxypentonic acid	Organic Acids	4.54913	1.72795	2.51541	1.57909	0.609465	0.654251	0.804028	0.584411	0.0161769	0.0166196	0.899485	0.837146	0.435653	0.873731	0.730087	0.749642
disaccharide_3	Sugars & Polyols	1.05802	0.648689	0.927785	0.813894	0.571167	0.524708	0.612455	0.9554	0.825669	0.832395	0.938812	0.720753	0.691794	0.75918	0.719145	0.822855
campesterol	Sterols & Terpenes	1.35902	1.40956	1.09444	1.09409	0.621612	0.538103	0.715684	0.813521	0.66479	0.576868	0.528867	0.50205	0.652096	0.60186	0.711658	0.61258
saccharic acid	Organic Acids	0.626535	0.664361	0.638631	0.59896	0.400855	0.277873	0.0175112	0.710775	0.638017	1.03133	1.1941	0.796634	0.0158161	0.933065	0.710095	0.630339
hexose_5	Sugars & Polyols	0.307305	0.442593	0.332492	0.440729	0.333961	0.186065	0.297866	0.218939	0.88609	0.948233	1.25377	0.702158	0.68357	0.575094	0.709025	0.444442
N-carboxy-methylamine	Amines	1.0365	1.00444	1.00406	0.710523	0.859746	0.747529	0.701675	0.609322	0.745189	0.697859	0.724307	0.710546	0.531736	0.515104	0.703842	0.62493
lactic acid	Organic Acids	0.953988	0.588357	1.11194	0.760045	1.32058	0.898799	0.478319	1.32105	1.34826	1.09307	0.620517	0.549288	0.552059	0.581926	0.699564	0.523143
laminaribiose_2	Sugars & Polyols	1.09695	1.13382	1.14941	1.20777	0.85325	0.779139	0.87346	1.00298	0.38226	1.07055	0.536647	0.392066	0.736395	0.437333	0.684179	0.478828
hexose_8	Sugars & Polyols	1.35793	1.01433	1.38185	1.35275	0.931194	0.543494	1.09988	1.09435	0.615693	0.573544	0.841349	0.27591	0.0158161	0.406543	0.660155	0.488514
na_11	not applicable	0.851462	0.493145	2.06248	1.45538	0.194944	0.57004	0.0175112	0.914543	2.74765	1.64692	1.08552	0.178032	0.475193	0.401022	0.648226	0.850299
A176013	not applicable	0.896968	0.922305	1.00859	0.562509	0.653751	0.484603	0.697647	0.933162	0.530602	0.640936	0.454829	0.602144	0.46863	0.534945	0.626588	0.50708
benzoic acid	Organic Acids	0.884221	0.562786	0.634925	0.617646	0.476859	0.672547	0.552304	0.626734	0.514749	0.547534	0.583925	0.564639	0.477882	0.521656	0.61688	0.508371
glyceric acid	Organic Acids	0.477268	0.428688	0.644395	0.529556	1.50464	0.554602	1.00366	0.784818	0.441872	0.4887	0.568708	0.408445	0.779573	0.388949	0.612931	0.475519
ornithine	Amino Acids	0.493168	0.409717	0.3573	0.365525	0.243786	0.260148	0.252249	0.0172393	2.29024	1.50025	0.558448	0.849094	1.27841	0.602328	0.607912	0.568588
asparagine_2	Amino Acids	13.9499	2.20554	2.05537	1.66553	0.016871	0.169566	0.605626	0.0172393	1.50114	0.755196	0.900169	1.92346	0.782104	0.60317	0.606925	0.0161439
A126003	not applicable	0.0274135	0.384028	0.431415	0.443398	0.347964	0.480192	0.0175112	0.550019	0.746645	0.699853	0.990878	0.607129	0.602354	0.0187175	0.583971	0.525888
glucose-6-phosphate_1	Phosphates	0.857904	1.65831	1.40439	0.942393	0.533883	0.431022	0.346897	0.56881	1.5038	1.12989	1.5112	0.90464	1.08095	0.672331	0.583971	0.76627
na_6	not applicable	0.72303	1.09069	0.952285	0.803492	0.652907	0.482316	0.625238	0.550709	0.703614	0.890231	0.704558	0.82053	0.660953	0.644068	0.582655	0.683775
3-hydroxypropanoic acid	Organic Acids	1.76611	0.789267	1.65577	1.32393	0.468929	0.369925	0.498545	0.791196	1.04365	0.740405	0.834509	0.691397	0.414539	0.447347	0.581009	0.618069
valine_2	Amino Acids	3.78155	5.64613	5.24215	3.01965	1.21724	0.742465	0.862866	1.04056	0.866516	1.50491	1.48196	1.78902	0.801399	0.595028	0.57813	0.777248
agmatine [-NH3]	Amidines	0.0274135	0.0235673	0.0205877	0.0184097	0.016871	0.0163359	0.0175112	0.0172393	0.878406	0.538144	0.485522	0.470954	0.990243	0.477669	0.552296	0.927951
alpha-tocopherol	Prenol lipids	1.16274	0.980044	1.39142	0.75305	0.466905	0.496202	0.478844	0.709482	0.532705	0.606534	0.73431	0.53014	0.732125	0.357503	0.551556	0.600553
A196017	not applicable	1.6126	0.694763	0.925109	1.34308	1.90145	1.29102	2.31674	2.33394	0.158857	0.420394	0.530064	0.405517	0.0158161	1.13559	0.550486	0.445814
valine_1	Amino Acids	2.49997	2.5488	3.02454	2.83786	0.17259	0.399902	0.330875	0.859291	0.804154	0.818683	1.56848	0.842606	0.610737	0.414966	0.537981	0.694914
A207006	not applicable	2.57508	1.4105	1.52699	0.802388	0.229952	0.0163359	0.0175112	0.0172393	1.4336	0.906767	0.999342	0.692347	0.398169	0.506775	0.514944	0.0161439
arabitol	Sugars & Polyols	0.0274135	0.0235673	0.0205877	0.0184097	0.376729	0.433145	0.403896	0.567258	0.419791	0.404854	0.385322	0.46138	0.29837	0.429378	0.505483	0.370825
amine	Amines	0.890937	0.942572	0.893198	0.660725	0.699724	0.579188	0.353639	0.688623	0.598222	0.637114	0.70242	0.669005	0.601326	0.493205	0.505236	0.629289
A243010	not applicable	0.0274135	0.333948	0.0205877	0.0184097	0.22295	0.0163359	0.0175112	0.0172393	0.565059	0.688302	1.16332	0.0158251	0.0158161	0.499195	0.496762	0.650518
fructose_1	Sugars & Polyols	0.971396	0.902744	0.846361	0.757836	0.459397	0.431512	0.622699	0.940144	0.513778	1.03175	0.826815	0.413746	0.567243	0.801949	0.492648	0.584409
9,12-(Z,Z)-octadecadienoic acid (C18:2)	Fatty Acids	0.792249	0.879648	0.621955	0.65244	0.485885	0.250674	0.364409	0.50287	0.56692	0.502661	0.559389	0.51384	0.527861	0.478418	0.489604	0.626948
na_14	not applicable	0.187645	0.0235673	0.0205877	0.26556	0.409543	0.302377	0.425523	0.345216	0.204233	0.324249	0.413877	0.385657	0.334509	0.38221	0.477839	0.391732
na_10	not applicable	1.22853	0.70089	1.18421	1.05386	0.625408	0.662991	0.69467	0.967468	0.52219	0.356408	0.367027	0.233578	0.371045	0.3736	0.476605	0.561646
salicylic acid-glucopyranoside	Glycosides	1.8833	3.11017	4.51746	2.18394	0.29811	0.22421	0.335778	0.44667	1.73408	3.33058	3.94385	2.54792	0.205213	0.225358	0.452417	0.0161439
sugar_4	Sugars & Polyols	0.0274135	0.0235673	0.0205877	0.327417	0.016871	0.0163359	0.0175112	0.282896	0.459828	0.524848	0.62197	0.33652	0.339412	0.343278	0.435469	0.402467
A167004	not applicable	0.980305	0.895909	0.409387	0.719544	1.06886	0.759291	0.78748	1.25295	1.079	0.820179	0.576231	0.388031	0.672578	0.544397	0.418356	0.824388
sugar_1	Sugars & Polyols	0.0274135	0.327114	0.234803	0.0184097	0.250956	0.246263	0.244019	0.0172393	0.371017	0.357904	0.380449	0.0158251	0.36108	0.0187175	0.414325	0.244661
A211005	not applicable	1.96267	1.62862	0.641616	0.912662	1.03141	0.37842	1.29425	0.379092	0.1756	0.281287	0.492105	0.615041	0.181015	0.596713	0.409389	0.182103
asparagine [-H2O]	Amino Acids	0.951795	2.17502	2.68083	1.902	0.298701	0.211223	0.0175112	0.0172393	1.18585	0.928955	0.727727	0.446583	1.17806	0.379496	0.401408	0.646482
isoleucine_1	Amino Acids	2.69186	1.63038	1.5552	1.939	0.18963	0.203708	0.261005	0.46253	0.400055	0.533989	0.992588	0.563293	0.287299	0.310335	0.388162	0.318923
isoleucine_2	Amino Acids	2.90706	10.4232	8.28799	6.14627	0.798757	0.453565	0.0175112	0.554415	0.351201	1.84686	0.948644	1.59074	0.283661	0.185022	0.3736	0.0161439
2-deoxy-D-erythropentofuranose	Sugars & Polyols	0.0274135	0.0235673	0.0205877	0.316187	0.016871	0.0163359	0.0175112	0.0172393	0.0161769	0.494767	0.0170988	0.0158251	0.287773	0.0187175	0.372119	0.522659
A279004	not applicable	0.0274135	0.0235673	0.210201	0.0184097	0.016871	0.109287	0.0175112	0.0172393	0.444622	0.551357	0.537417	0.386132	0.218182	0.224984	0.35731	0.386808
na_3	not applicable	0.0657923	0.421972	0.576353	0.211528	0.24134	0.184187	0.310999	0.194976	0.202616	1.04031	0.542717	0.595972	0.714886	0.23088	0.348507	0.511923
glucose_3	Sugars & Polyols	3.84049	3.04147	4.12691	0.994953	0.853419	0.621253	0.615344	0.758528	2.41553	1.53823	1.68099	0.736182	0.388047	0.0187175	0.339045	0.543323
na_15	not applicable	0.534974	0.604264	0.495443	0.329258	0.319284	0.372131	0.397067	0.37504	0.466299	0.483216	0.326844	0.309697	0.213438	0.339067	0.335672	0.31077
ascorbic acid	Organic Acids	0.71974	0.481597	0.49812	0.583496	0.375633	0.459773	0.488476	0.307893	0.167027	0.374856	0.354288	0.23247	0.189714	0.46541	0.330407	0.374216
glutamic acid_1	Amino Acids	2.51985	1.3319	0.944667	1.1993	0.373524	0.769337	1.6521	0.936092	1.002	0.0166196	0.827498	1.51588	0.181964	0.631433	0.314035	0.21431
uric acid	Purines	1.10778	1.07125	1.18688	0.932728	0.843297	0.373601	0.661924	0.260399	0.271853	0.321673	0.39447	0.137995	0.312288	0.335042	0.303833	0.274123
A283002	not applicable	0.562661	0.0235673	0.0205877	0.373809	0.295242	0.247652	0.0175112	0.0172393	0.0161769	0.0166196	0.0170988	0.0158251	0.0158161	0.463163	0.301035	0.512569
suberic acid	Organic Acids	0.241375	0.0235673	0.226259	0.323827	0.248088	0.156252	0.251023	0.352112	0.272743	0.32267	0.288457	0.243706	0.243646	0.24941	0.297251	0.233844
na_9	not applicable	0.0274135	0.454495	0.0205877	0.0184097	0.249859	0.0163359	0.247083	0.363749	0.332193	0.389149	0.585379	0.457265	0.231468	0.329708	0.296346	0.328125
6-aminohexanoic acid	Organic Acids	0.0274135	0.0235673	0.0205877	0.0184097	0.016871	0.0163359	0.0175112	0.0172393	0.503749	0.36879	0.424564	0.445713	0.259858	0.0187175	0.287625	0.2491
disaccharide_5	Sugars & Polyols	0.410654	0.391806	0.347521	0.452879	0.321899	0.235645	0.268622	0.326426	0.373767	0.226526	0.34514	0.272824	0.255034	0.365552	0.243691	0.0161439
A278005	not applicable	0.240005	0.266546	0.328271	0.235276	0.016871	0.0163359	0.277903	0.0172393	0.28803	0.234337	0.195183	0.16371	0.295602	0.0187175	0.234395	0.253944
4-hydroxyproline	Amino Acids	0.281262	0.271495	0.23995	0.252765	0.18769	0.194723	0.120827	0.319271	0.295956	0.404273	0.342148	0.222184	0.264049	0.315483	0.234312	0.409167
(Z)-sinapic acid	Phenol	1.20235	0.605796	0.909359	0.773208	0.305787	0.435596	0.4686	0.505628	0.325075	0.497841	0.431147	0.186973	0.238822	0.275708	0.232009	0.414818
gentiobiose	Sugars & Polyols	0.0274135	0.624297	0.640278	0.4098	0.016871	0.0163359	0.0175112	0.0172393	0.576787	0.0166196	0.0170988	0.204539	0.398881	0.255119	0.231926	0.444442
disaccharide_6	Sugars & Polyols	0.0274135	0.0235673	0.329403	0.0184097	0.016871	0.0163359	0.167057	0.0172393	0.0161769	0.0166196	0.0170988	0.0158251	0.0158161	0.0187175	0.228965	0.221736
spermidine_1	Amines	0.0274135	0.137161	0.0205877	0.0184097	0.016871	0.1391	0.209084	0.281517	0.0161769	0.173426	0.322484	0.317847	0.141791	0.46541	0.225016	0.218508
spermidine_3	Amines	0.0274135	0.337483	0.330124	0.392863	0.371077	0.327534	0.0175112	0.594755	0.573633	0.446154	0.299743	0.0158251	0.0158161	0.0187175	0.215966	0.301729
fructose-6-phosphate	Phosphates	0.328276	0.823086	0.626278	0.524217	0.256523	0.2082	0.0175112	0.305997	0.5962	0.685726	0.456368	0.290627	0.412483	0.243701	0.190379	0.234248
leucine_1	Amino Acids	1.82176	1.88078	1.33202	1.39951	0.016871	0.200278	0.204706	0.279793	0.422622	0.535817	0.805697	0.561711	0.0158161	0.0187175	0.190132	0.18509
na_13	not applicable	0.114451	0.0235673	0.186731	0.0184097	0.342144	0.203871	0.208033	0.197131	0.15999	0.182068	0.177999	0.290074	0.208851	0.173324	0.185607	0.261289
2-oxo-butyric acid	Organic Acids	0.0274135	0.0235673	0.0205877	0.0184097	0.016871	0.0163359	0.0175112	0.086024	0.157806	0.299153	0.209546	0.277413	0.0158161	0.161064	0.151875	0.120514
phenolic acid	Phenol	0.848309	0.383086	0.374285	0.530752	0.293977	0.217839	0.326935	0.340476	0.141224	0.189547	0.302393	0.188793	0.0158161	0.0187175	0.144635	0.117931
A355001	not applicable	0.0274135	0.275619	0.0205877	0.672047	0.016871	0.232051	0.239729	0.273587	0.385415	0.0166196	0.0170988	0.235556	0.0158161	0.252592	0.138053	0.309801
salicylic acid	Phenol	0.873119	0.78479	0.896389	0.917172	0.016871	0.127828	0.0175112	0.134725	0.509734	0.544626	0.625989	0.74908	0.11696	0.112679	0.0882785	0.0161439
glutamine [-H2O]_1	Amino Acids	0.518526	0.743076	0.459312	0.512895	0.162974	0.232704	0.173274	0.0172393	0.26975	0.0166196	0.0170988	0.193382	0.0158161	0.0187175	0.0695204	0.10663
stigmasterol	Sterols & Terpenes	1.15465	0.696177	0.493899	0.377859	0.016871	0.0643633	0.0690818	0.0172393	0.155784	0.169936	0.214847	0.142821	0.0855648	0.0187175	0.0673813	0.0161439
pyruvic acid	Organic Acids	0.0274135	0.0235673	0.0205877	0.0184097	0.016871	0.0163359	0.0175112	0.0172393	0.0161769	0.0166196	0.0170988	0.0158251	0.0158161	0.0187175	0.0164545	0.0161439
alanine_1	Amino Acids	0.0274135	0.972739	0.586338	0.0184097	0.581459	0.0163359	0.0175112	0.0172393	0.0161769	0.0166196	0.0170988	1.77905	0.0158161	0.0187175	0.0164545	0.0161439
3-hydroxybutanoic acid	Organic Acids	0.876408	0.569856	0.64841	0.618106	0.213081	0.0163359	0.0175112	0.341769	0.29442	0.189131	0.289569	0.0158251	0.0158161	0.0187175	0.0164545	0.0161439
urea	Urea	0.416136	0.649278	0.890418	0.485464	0.474412	0.376787	0.0175112	0.0172393	0.0161769	0.223534	0.0170988	0.0158251	0.0158161	0.0187175	0.0164545	0.0161439
na_2	not applicable	0.287704	0.46074	0.326418	0.262615	0.016871	0.0163359	0.0175112	0.0172393	0.0161769	0.0166196	0.0170988	0.0158251	0.071884	0.0187175	0.0164545	0.0161439
leucine_2	Amino Acids	2.65801	8.15521	5.05531	3.77767	0.573782	0.273626	0.0175112	0.282379	0.355487	1.50948	0.553575	1.28848	0.0158161	0.0187175	0.0164545	0.0161439
proline	Amino Acids	0.689311	3.61887	2.9951	2.49912	0.867506	0.235155	0.0175112	0.0172393	0.39326	1.72096	0.378141	1.66068	0.18402	0.0187175	0.0164545	0.0161439
uracil	Pyrimidines	0.581714	0.317569	0.337124	0.369943	0.016871	0.0163359	0.0175112	0.0172393	0.0161769	0.0166196	0.0170988	0.0158251	0.0158161	0.0187175	0.0164545	0.0161439
2,4-dihydroxybutanoic acid	Organic Acids	0.672315	0.698887	0.813112	0.705921	0.016871	0.0163359	0.0175112	0.0172393	0.0161769	0.0166196	0.0170988	0.0158251	0.0158161	0.0756185	0.0164545	0.0161439
2-methylmalic acid	Organic Acids	0.498925	0.328528	0.439651	0.368655	0.322489	0.265213	0.346285	0.399434	0.0161769	0.0166196	0.0170988	0.0158251	0.0158161	0.0187175	0.0164545	0.0161439
nicotinamide	Pyridines	0.312102	0.0235673	0.236759	0.174064	0.016871	0.140815	0.224669	0.154291	0.0161769	0.0166196	0.0170988	0.0158251	0.0158161	0.0187175	0.0164545	0.0161439
erythritol	Sugars & Polyols	0.0274135	0.523429	0.0205877	0.0184097	0.450287	0.319938	0.461333	0.0172393	0.0161769	0.0166196	0.498602	0.543591	0.0158161	0.463163	0.0164545	0.394961
phenylalanine_1	Amino Acids	1.18193	0.480065	0.596426	0.535723	0.016871	0.128318	0.0175112	0.0172393	0.517823	0.294168	0.402336	0.386923	0.0158161	0.0187175	0.0164545	0.0161439
2-aminoadipic acid	Organic Acids	0.0274135	0.560665	0.880125	0.39765	0.168626	0.0163359	0.0175112	0.0172393	0.0161769	0.0166196	0.0170988	0.0158251	0.0158161	0.0187175	0.0164545	0.0161439
gulonic acid-1,4-lactone	Organic Acids	0.0274135	0.0235673	0.0205877	0.330731	0.016871	0.143674	0.0175112	0.313238	0.0161769	0.0166196	0.0170988	0.0158251	0.0158161	0.0187175	0.0164545	0.0161439
A200003	not applicable	0.720837	0.294355	0.0930564	0.184097	0.016871	0.0163359	0.0175112	0.0172393	0.0161769	0.0166196	0.13927	0.0542009	0.0158161	0.0187175	0.0164545	0.0161439
A210002	not applicable	0.0274135	0.0235673	0.0205877	0.0184097	0.330165	0.0163359	0.0175112	0.0172393	0.449394	0.0166196	0.0170988	0.215854	0.0158161	0.227417	0.0164545	0.1256
hexose_3	Sugars & Polyols	137.181	32.3712	42.2726	34.5808	0.016871	0.0163359	0.0175112	0.0172393	109.81	37.9024	51.3499	32.8418	0.0158161	0.0187175	0.0164545	0.0161439
hexose_7	Sugars & Polyols	3.71946	1.51113	1.29847	1.1241	0.016871	0.0163359	0.0175112	0.0172393	6.44148	1.53341	1.69509	0.919199	0.0158161	0.0187175	0.0164545	0.0161439
tryptophan	Amino Acids	0.313473	2.04528	0.995725	0.750288	0.016871	0.0163359	0.0175112	0.190322	0.354759	0.340703	0.371643	0.0158251	0.0158161	0.0187175	0.0164545	0.0161439
9-(Z)-octadecenoic acid (C18:1)	Fatty Acids	0.293187	0.213048	0.186216	0.312413	0.131088	0.168668	0.0175112	0.189287	0.149798	0.113928	0.0170988	0.0158251	0.108103	0.0187175	0.0164545	0.176856
galactoseoxime	Sugars & Polyols	0.325946	0.520483	0.347623	0.259301	0.287735	0.198971	0.405385	0.133432	0.260691	0.156474	0.0170988	0.0891743	0.0158161	0.0187175	0.0164545	0.0161439
glucoseoxime	Sugars & Polyols	1.63466	1.59986	1.87647	1.75408	0.890198	0.802744	1.0934	1.69298	0.712431	0.92372	0.745595	0.499756	0.72572	0.473271	0.0164545	0.57779
indole	Indoles	1.29597	1.33202	1.37052	0.744397	0.016871	0.0163359	0.0175112	0.0172393	0.0161769	0.268158	0.0170988	0.0158251	0.0158161	0.0187175	0.0164545	0.0161439
glucose-6-phosphate_2	Phosphates	0.271256	0.373305	0.496678	0.235828	0.195366	0.20575	0.0175112	0.0172393	0.307685	0.29342	0.299572	0.348152	0.232733	0.141691	0.0164545	0.22101
A246001	not applicable	0.0274135	0.0235673	0.606823	0.411089	0.016871	0.0163359	0.0175112	0.0172393	0.0161769	0.250957	0.0170988	0.0158251	0.0158161	0.0187175	0.0164545	0.0161439
raffinose	Sugars & Polyols	0.0274135	0.0235673	0.0205877	0.0184097	0.016871	0.0163359	0.1752	0.0172393	0.0161769	0.0166196	0.239811	0.157697	0.0158161	0.164152	0.0164545	0.0161439
